# Supplementary material for: Brain imaging traits and epilepsy: Unraveling causal links via mendelian randomization
Source: Brain Behav. 2024 Sep 30;14(10):e70051. doi: 10.1002/brb3.70051 (PMC11442987; doi:10.1002/brb3.70051)
Supplement: Supplementary file 2 — Table S1 A total of 18,943 SNPs were utilized in the initial analyses to investigate the causal relationship between IDPs and epilepsy. Table S2 The initial analysis's results of the MR analysis of the IDPS with epilepsy Table S3 The information of IVs for epilepsy to ten IDPs in forward MR Table S4 MR analysis of epilepsy with 10 IDPs in inverse analysis. Table S5 MR results in replication analyses Table S6 IVs applied to MR replication analysis Table S7 Confounders identified from LDlink Table S8 MR analysis results for the four IDPs following the elimination of confounding variables Table S9 MR results for the analysis of four IDPs with 15 epilepsy subtypes. Table S10 Inverse MR analysis of 15 epilepsy subtypes with 4 IDPs. Table S11 An explanation of the IDPS utilized in this research. [file BRB3-14-e70051-s002.xls]

## Sheet: Index
Table	Contents
Table S1	A total of 18,943 SNPs were utilized in the initial analyses to investigate the causal relationship between IDPs and epilepsy.
Table S2	The initial analysis's results of the MR analysis of the IDPS with epilepsy
Table S3	The information of IVs for epilepsy to ten IDPs in forward MR
Table S4	MR analysis of epilepsy with 10 IDPs in inverse analysis.
Table S5	MR results in replication analyses
Table S6	IVs applied to MR replication analysis
Table S7	Confounders identified from LDlink
Table S8	MR analysis results for the four IDPs following the elimination of confounding variables
Table S9	MR results for the analysis of four IDPs with 15 epilepsy subtypes.
Table S10	Inverse MR analysis of 15 epilepsy subtypes with 4 IDPs.
Table S11	An explanation of the IDPS utilized in this research

## Sheet: Table S1
Table S1 A total of 18,943 SNPs were utilized in the initial analyses to investigate the causal relationship between IDPs and epilepsy
UKBID	Exposure(IDP short name)	SNP	Exposure			Outcome			Exposure					Outcome				steiger_dir	R2	F	F_pow_beta_se
			effect allele	other allele		effect allele	other allele		eaf	beta	se	pval		eaf	beta	se	pval
25001	IDP T1 SIENAX peripheral grey normalised volume	rs10430616	A	G		A	G		0.63482	0.047398	0.0099398	1.87e-06		0.6402	-0.000114813	0.00765417	0.9881	TRUE	0.00104162	34.6406	22.7387
25001	IDP T1 SIENAX peripheral grey normalised volume	rs10520585	G	C		G	C		0.23613	0.060321	0.011347	1.07e-07		0.2342	0.00438735	0.00889928	0.6217	TRUE	0.00131262	43.665	28.2602
25001	IDP T1 SIENAX peripheral grey normalised volume	rs11191368	T	C		T	C		0.081451	-0.089532	0.017503	3.16e-07		0.0991	0.0131582	0.0120717	0.2755	TRUE	0.00119946	39.8963	26.1657
25001	IDP T1 SIENAX peripheral grey normalised volume	rs11867479	T	C		T	C		0.35876	-0.053039	0.0098937	8.36e-08		0.352	0.00368983	0.00756112	0.6256	TRUE	0.00129433	43.056	28.7391
25001	IDP T1 SIENAX peripheral grey normalised volume	rs1485302	A	G		A	G		0.42913	-0.054092	0.0095817	1.67e-08		0.4492	-0.00647631	0.00722802	0.3703	TRUE	0.00143358	47.6948	31.8699
25001	IDP T1 SIENAX peripheral grey normalised volume	rs2244434	A	G		A	G		0.75533	-0.051399	0.011067	3.43e-06		0.7366	-0.0184247	0.00820699	0.0247799	TRUE	0.000976465	32.4718	21.57
25001	IDP T1 SIENAX peripheral grey normalised volume	rs2620360	T	C		T	C		0.19911	-0.058494	0.011881	8.56e-07		0.224	0.0168701	0.00870489	0.0526599	TRUE	0.00109124	36.2926	24.2391
25001	IDP T1 SIENAX peripheral grey normalised volume	rs3741760	A	G		A	G		0.75648	-0.058915	0.011031	9.33e-08		0.7238	0.00786536	0.00805052	0.3285	TRUE	0.00127883	42.5398	28.5248
25001	IDP T1 SIENAX peripheral grey normalised volume	rs3741932	A	G		A	G		0.45196	0.047149	0.0095938	8.96e-07		0.4422	-0.011395	0.00752644	0.13	TRUE	0.00110125	36.6262	24.1526
25001	IDP T1 SIENAX peripheral grey normalised volume	rs3863075	T	C		T	C		0.64066	0.05461	0.0099308	3.86e-08		0.6525	-0.00765454	0.00777111	0.3245	TRUE	0.00137312	45.6804	30.2396
25001	IDP T1 SIENAX peripheral grey normalised volume	rs445945	A	G		A	G		0.14116	0.063439	0.013884	4.92e-06		0.1421	-0.0216892	0.0105749	0.0402903	TRUE	0.000975813	32.4501	20.8777
25001	IDP T1 SIENAX peripheral grey normalised volume	rs614225	G	A		G	A		0.46952	0.046369	0.0095054	1.08e-06		0.4744	-0.00279693	0.00724593	0.6996	TRUE	0.00107105	35.6205	23.7966
25001	IDP T1 SIENAX peripheral grey normalised volume	rs61732315	T	G		T	G		0.18896	0.073151	0.01216	1.82e-09		0.1762	0.0123826	0.00971949	0.2025	TRUE	0.00164015	54.5785	36.1887
25001	IDP T1 SIENAX peripheral grey normalised volume	rs62349206	C	T		C	T		0.12336	0.071621	0.014418	6.83e-07		0.1384	-0.0123398	0.0104486	0.2374	TRUE	0.00110945	36.899	24.6758
25001	IDP T1 SIENAX peripheral grey normalised volume	rs628401	A	G		A	G		0.51879	-0.044653	0.0094883	2.54e-06		0.5193	0.00526544	0.00724269	0.467	TRUE	0.000995537	33.1067	22.1475
25001	IDP T1 SIENAX peripheral grey normalised volume	rs6970169	G	C		G	C		0.18018	0.056926	0.012366	4.18e-06		0.2015	0.00408834	0.00910544	0.653699	TRUE	0.000957363	31.836	21.1916
25001	IDP T1 SIENAX peripheral grey normalised volume	rs71600500	A	G		A	G		0.27163	0.053055	0.010723	7.56e-07		0.253	-0.003207	0.00862096	0.7098	TRUE	0.00111381	37.0444	24.4805
25001	IDP T1 SIENAX peripheral grey normalised volume	rs8013461	C	T		C	T		0.37007	0.046482	0.009855	2.41e-06		0.367	-0.00575853	0.00779233	0.46	TRUE	0.00100734	33.4996	22.2462
25001	IDP T1 SIENAX peripheral grey normalised volume	rs9385650	C	T		C	T		0.70776	-0.047818	0.010435	4.62e-06		0.7308	-0.00109118	0.0081431	0.893	TRUE	0.000945885	31.454	20.999
25002	IDP T1 SIENAX peripheral grey unnormalised volume	rs10430616	A	G		A	G		0.63482	0.04669	0.0099399	2.65e-06		0.6402	-0.000114813	0.00765417	0.9881	TRUE	0.00101073	33.6125	22.064
25002	IDP T1 SIENAX peripheral grey unnormalised volume	rs10520585	G	C		G	C		0.23613	0.059931	0.011347	1.29e-07		0.2342	0.00438735	0.00889928	0.6217	TRUE	0.0012957	43.1015	27.8959
25002	IDP T1 SIENAX peripheral grey unnormalised volume	rs11867479	T	C		T	C		0.35876	-0.052857	0.0098938	9.26e-08		0.352	0.00368983	0.00756112	0.6256	TRUE	0.00128546	42.7606	28.5416
25002	IDP T1 SIENAX peripheral grey unnormalised volume	rs12571643	A	G		A	G		0.077054	-0.091276	0.017881	3.34e-07		0.0958	-0.00189617	0.0122334	0.877	TRUE	0.00118499	39.4144	26.0573
25002	IDP T1 SIENAX peripheral grey unnormalised volume	rs1485302	A	G		A	G		0.42913	-0.053444	0.0095818	2.47e-08		0.4492	-0.00647631	0.00722802	0.3703	TRUE	0.00139944	46.5573	31.1103
25002	IDP T1 SIENAX peripheral grey unnormalised volume	rs2244434	A	G		A	G		0.75533	-0.051552	0.011067	3.21e-06		0.7366	-0.0184247	0.00820699	0.0247799	TRUE	0.000982287	32.6656	21.6986
25002	IDP T1 SIENAX peripheral grey unnormalised volume	rs2620360	T	C		T	C		0.19911	-0.058337	0.011881	9.16e-07		0.224	0.0168701	0.00870489	0.0526599	TRUE	0.00108539	36.0979	24.1092
25002	IDP T1 SIENAX peripheral grey unnormalised volume	rs2908004	A	G		A	G		0.44441	0.090957	0.0094977	1.1e-21		0.4468	0.0138609	0.00756599	0.0669993	TRUE	0.00408546	136.284	91.7139
25002	IDP T1 SIENAX peripheral grey unnormalised volume	rs3741760	A	G		A	G		0.75648	-0.058593	0.011031	1.1e-07		0.7238	0.00786536	0.00805052	0.3285	TRUE	0.00126489	42.0755	28.2138
25002	IDP T1 SIENAX peripheral grey unnormalised volume	rs3741932	A	G		A	G		0.45196	0.046998	0.0095939	9.71e-07		0.4422	-0.011395	0.00752644	0.13	TRUE	0.00109421	36.3917	23.9976
25002	IDP T1 SIENAX peripheral grey unnormalised volume	rs3863075	T	C		T	C		0.64066	0.053849	0.009931	5.94e-08		0.6525	-0.00765454	0.00777111	0.3245	TRUE	0.00133511	44.4145	29.4015
25002	IDP T1 SIENAX peripheral grey unnormalised volume	rs4867730	C	T		C	T		0.31989	-0.047497	0.010282	3.87e-06		0.3209	-0.00373795	0.00772303	0.6282	TRUE	0.000981617	32.6433	21.3392
25002	IDP T1 SIENAX peripheral grey unnormalised volume	rs614225	G	A		G	A		0.46952	0.047109	0.0095052	7.24e-07		0.4744	-0.00279693	0.00724593	0.6996	TRUE	0.00110551	36.7677	24.5632
25002	IDP T1 SIENAX peripheral grey unnormalised volume	rs61732315	T	G		T	G		0.18896	0.071865	0.01216	3.48e-09		0.1762	0.0123826	0.00971949	0.2025	TRUE	0.00158299	52.6733	34.9275
25002	IDP T1 SIENAX peripheral grey unnormalised volume	rs62349206	C	T		C	T		0.12336	0.068839	0.014418	1.81e-06		0.1384	-0.0123398	0.0104486	0.2374	TRUE	0.00102493	34.0852	22.796
25002	IDP T1 SIENAX peripheral grey unnormalised volume	rs628401	A	G		A	G		0.51879	-0.044608	0.0094884	2.6e-06		0.5193	0.00526544	0.00724269	0.467	TRUE	0.000993532	33.0399	22.1024
25002	IDP T1 SIENAX peripheral grey unnormalised volume	rs71600500	A	G		A	G		0.27163	0.051652	0.010724	1.47e-06		0.253	-0.003207	0.00862096	0.7098	TRUE	0.00105568	35.109	23.1985
25002	IDP T1 SIENAX peripheral grey unnormalised volume	rs8013461	C	T		C	T		0.37007	0.047036	0.0098548	1.83e-06		0.367	-0.00575853	0.00779233	0.46	TRUE	0.00103149	34.3037	22.7806
25002	IDP T1 SIENAX peripheral grey unnormalised volume	rs9843908	C	T		C	T		0.55971	0.04383	0.0095452	4.42e-06		0.5574	-0.00346008	0.00726907	0.6338	TRUE	0.000946836	31.4856	21.085
25003	IDP T1 SIENAX CSF normalised volume	rs1198982	A	G		A	G		0.61276	-0.048287	0.0097666	7.71e-07		0.6191	0.00779784	0.00763746	0.3072	TRUE	0.00110652	36.8017	24.4441
25003	IDP T1 SIENAX CSF normalised volume	rs12146713	C	T		C	T		0.094205	0.15222	0.016196	6.04e-21		0.0837	0.0204168	0.013584	0.1328	TRUE	0.00395437	131.894	88.334
25003	IDP T1 SIENAX CSF normalised volume	rs12443106	G	A		G	A		0.29094	-0.05568	0.010538	1.28e-07		0.2954	0.00705137	0.00819927	0.39	TRUE	0.00127913	42.5497	27.9179
25003	IDP T1 SIENAX CSF normalised volume	rs13325320	A	G		A	G		0.045923	0.11016	0.022764	1.31e-06		0.0525	-0.000484401	0.0161467	0.9764	TRUE	0.00106339	35.3655	23.418
25003	IDP T1 SIENAX CSF normalised volume	rs1409682	A	G		A	G		0.21146	-0.060687	0.011575	1.59e-07		0.2077	0.00586175	0.008868	0.508401	TRUE	0.00122821	40.8538	27.4884
25003	IDP T1 SIENAX CSF normalised volume	rs17708450	C	T		C	T		0.18387	0.079823	0.012341	1.01e-10		0.1931	-0.00258056	0.00924931	0.7804	TRUE	0.0019123	63.6522	41.8365
25003	IDP T1 SIENAX CSF normalised volume	rs238730	A	T		A	T		0.35378	-0.047285	0.0099795	2.17e-06		0.3301	0.00726589	0.00769692	0.3454	TRUE	0.00102233	33.9986	22.4507
25003	IDP T1 SIENAX CSF normalised volume	rs2767501	T	A		T	A		0.66806	0.048252	0.01002	1.48e-06		0.6623	-0.00197203	0.007614	0.796	TRUE	0.00103261	34.3408	23.1897
25003	IDP T1 SIENAX CSF normalised volume	rs321416	A	C		A	C		0.31208	0.064625	0.010286	3.39e-10		0.3106	-0.00402529	0.00801851	0.616	TRUE	0.00179323	59.6816	39.4737
25003	IDP T1 SIENAX CSF normalised volume	rs4259380	G	A		G	A		0.64381	-0.046634	0.010075	3.7e-06		0.6483	-0.00383122	0.0079486	0.630001	TRUE	0.000997412	33.1691	21.4247
25003	IDP T1 SIENAX CSF normalised volume	rs4396807	C	G		C	G		0.31584	0.057434	0.010222	1.95e-08		0.333	-0.0165243	0.00771443	0.0321899	TRUE	0.00142558	47.4284	31.5694
25003	IDP T1 SIENAX CSF normalised volume	rs459280	C	A		C	A		0.40294	-0.049738	0.0097056	3e-07		0.4017	0.012923	0.00764675	0.0909997	TRUE	0.00119032	39.5921	26.2622
25003	IDP T1 SIENAX CSF normalised volume	rs4728335	C	G		C	G		0.35139	-0.05363	0.010001	8.29e-08		0.3329	0.00953116	0.00767404	0.2141	TRUE	0.00131105	43.6128	28.756
25003	IDP T1 SIENAX CSF normalised volume	rs4910165	G	C		G	C		0.68696	0.054571	0.010231	9.71e-08		0.6952	0.00692516	0.00782503	0.3761	TRUE	0.00128081	42.6057	28.4504
25003	IDP T1 SIENAX CSF normalised volume	rs6561319	A	C		A	C		0.6337	-0.047318	0.0098688	1.64e-06		0.6374	0.00797311	0.00749353	0.2873	TRUE	0.00103945	34.5685	22.9892
25003	IDP T1 SIENAX CSF normalised volume	rs6970169	G	C		G	C		0.18018	-0.064802	0.012365	1.61e-07		0.2015	0.00408834	0.00910544	0.653699	TRUE	0.0012406	41.2664	27.4656
25003	IDP T1 SIENAX CSF normalised volume	rs77279613	A	G		A	G		0.024667	0.14634	0.030587	1.73e-06		0.0215	0.0521847	0.0261578	0.0460002	TRUE	0.00103045	34.2688	22.8903
25003	IDP T1 SIENAX CSF normalised volume	rs798508	G	C		G	C		0.30098	0.075433	0.010404	4.3e-13		0.2885	-0.0151855	0.00804316	0.0590895	TRUE	0.00239431	79.7346	52.5681
25003	IDP T1 SIENAX CSF normalised volume	rs80067584	A	C		A	C		0.055959	0.09916	0.020591	1.48e-06		0.0511	0.0279724	0.0170045	0.1	TRUE	0.00103888	34.5494	23.1909
25003	IDP T1 SIENAX CSF normalised volume	rs8006817	A	G		A	G		0.45084	0.048395	0.0095316	3.86e-07		0.459	0.002241	0.00722904	0.756599	TRUE	0.00115972	38.5729	25.7792
25003	IDP T1 SIENAX CSF normalised volume	rs884894	T	C		T	C		0.15198	0.087856	0.013228	3.18e-11		0.1622	0.0136092	0.00976971	0.1636	TRUE	0.0019896	66.2302	44.1118
25003	IDP T1 SIENAX CSF normalised volume	rs905124	A	T		A	T		0.38263	-0.088117	0.0097907	2.43e-19		0.3651	0.00237775	0.0074772	0.750601	TRUE	0.00366838	122.32	81.0013
25003	IDP T1 SIENAX CSF normalised volume	rs931283	C	T		C	T		0.52605	0.051459	0.0096045	8.51e-08		0.5242	-0.00188724	0.00728666	0.7954	TRUE	0.00132042	43.925	28.706
25003	IDP T1 SIENAX CSF normalised volume	rs9376164	A	G		A	G		0.13496	0.070523	0.013901	3.95e-07		0.1274	-0.0433287	0.0113783	0.000140001	TRUE	0.00116127	38.6245	25.7377
25004	IDP T1 SIENAX CSF unnormalised volume	rs1198982	A	G		A	G		0.61276	-0.048391	0.0097666	7.29e-07		0.6191	0.00779784	0.00763746	0.3072	TRUE	0.0011113	36.9606	24.5495
25004	IDP T1 SIENAX CSF unnormalised volume	rs12146713	C	T		C	T		0.094205	0.15216	0.016196	6.27e-21		0.0837	0.0204168	0.013584	0.1328	TRUE	0.00395125	131.789	88.2644
25004	IDP T1 SIENAX CSF unnormalised volume	rs12443106	G	A		G	A		0.29094	-0.055735	0.010538	1.24e-07		0.2954	0.00705137	0.00819927	0.39	TRUE	0.00128166	42.6339	27.973
25004	IDP T1 SIENAX CSF unnormalised volume	rs13188314	T	G		T	G		0.59606	-0.044194	0.0096778	4.98e-06		0.5801	-0.0166073	0.00730956	0.0230999	TRUE	0.00094051	31.275	20.8532
25004	IDP T1 SIENAX CSF unnormalised volume	rs13325320	A	G		A	G		0.045923	0.10949	0.022765	1.52e-06		0.0525	-0.000484401	0.0161467	0.9764	TRUE	0.00105049	34.9361	23.132
25004	IDP T1 SIENAX CSF unnormalised volume	rs1409682	A	G		A	G		0.21146	-0.060402	0.011575	1.82e-07		0.2077	0.00586175	0.008868	0.508401	TRUE	0.0012167	40.4705	27.2308
25004	IDP T1 SIENAX CSF unnormalised volume	rs17708450	C	T		C	T		0.18387	0.079347	0.012341	1.31e-10		0.1931	-0.00258056	0.00924931	0.7804	TRUE	0.00188956	62.8939	41.339
25004	IDP T1 SIENAX CSF unnormalised volume	rs238730	A	T		A	T		0.35378	-0.047098	0.0099796	2.38e-06		0.3301	0.00726589	0.00769692	0.3454	TRUE	0.00101426	33.7299	22.273
25004	IDP T1 SIENAX CSF unnormalised volume	rs2767501	T	A		T	A		0.66806	0.048176	0.01002	1.53e-06		0.6623	-0.00197203	0.007614	0.796	TRUE	0.00102936	34.2326	23.1167
25004	IDP T1 SIENAX CSF unnormalised volume	rs321416	A	C		A	C		0.31208	0.064564	0.010286	3.52e-10		0.3106	-0.00402529	0.00801851	0.616	TRUE	0.00178984	59.5688	39.3992
25004	IDP T1 SIENAX CSF unnormalised volume	rs4259380	G	A		G	A		0.64381	-0.046272	0.010075	4.4e-06		0.6483	-0.00383122	0.0079486	0.630001	TRUE	0.000981988	32.6557	21.0934
25004	IDP T1 SIENAX CSF unnormalised volume	rs4396807	C	G		C	G		0.31584	0.057476	0.010222	1.9e-08		0.333	-0.0165243	0.00771443	0.0321899	TRUE	0.00142767	47.4979	31.6156
25004	IDP T1 SIENAX CSF unnormalised volume	rs459280	C	A		C	A		0.40294	-0.049683	0.0097056	3.1e-07		0.4017	0.012923	0.00764675	0.0909997	TRUE	0.00118769	39.5044	26.2042
25004	IDP T1 SIENAX CSF unnormalised volume	rs4728335	C	G		C	G		0.35139	-0.053307	0.010001	9.91e-08		0.3329	0.00953116	0.00767404	0.2141	TRUE	0.0012953	43.0884	28.4107
25004	IDP T1 SIENAX CSF unnormalised volume	rs4910165	G	C		G	C		0.68696	0.054541	0.010231	9.87e-08		0.6952	0.00692516	0.00782503	0.3761	TRUE	0.0012794	42.5588	28.4191
25004	IDP T1 SIENAX CSF unnormalised volume	rs6561319	A	C		A	C		0.6337	-0.047302	0.0098688	1.65e-06		0.6374	0.00797311	0.00749353	0.2873	TRUE	0.00103875	34.5451	22.9737
25004	IDP T1 SIENAX CSF unnormalised volume	rs6970169	G	C		G	C		0.18018	-0.064705	0.012365	1.68e-07		0.2015	0.00408834	0.00910544	0.653699	TRUE	0.00123689	41.1428	27.3834
25004	IDP T1 SIENAX CSF unnormalised volume	rs77279613	A	G		A	G		0.024667	0.14537	0.030588	2.02e-06		0.0215	0.0521847	0.0261578	0.0460002	TRUE	0.00101683	33.8155	22.5864
25004	IDP T1 SIENAX CSF unnormalised volume	rs798508	G	C		G	C		0.30098	0.075228	0.010404	4.97e-13		0.2885	-0.0151855	0.00804316	0.0590895	TRUE	0.00238131	79.3008	52.2827
25004	IDP T1 SIENAX CSF unnormalised volume	rs80067584	A	C		A	C		0.055959	0.099009	0.020591	1.53e-06		0.0511	0.0279724	0.0170045	0.1	TRUE	0.00103571	34.4442	23.1204
25004	IDP T1 SIENAX CSF unnormalised volume	rs8006817	A	G		A	G		0.45084	0.048499	0.0095316	3.64e-07		0.459	0.002241	0.00722904	0.756599	TRUE	0.00116471	38.739	25.8901
25004	IDP T1 SIENAX CSF unnormalised volume	rs884894	T	C		T	C		0.15198	0.087798	0.013228	3.27e-11		0.1622	0.0136092	0.00976971	0.1636	TRUE	0.00198697	66.1426	44.0535
25004	IDP T1 SIENAX CSF unnormalised volume	rs905124	A	T		A	T		0.38263	-0.087866	0.0097908	3.07e-19		0.3651	0.00237775	0.0074772	0.750601	TRUE	0.00364751	121.621	80.5388
25004	IDP T1 SIENAX CSF unnormalised volume	rs931283	C	T		C	T		0.52605	0.051458	0.0096045	8.51e-08		0.5242	-0.00188724	0.00728666	0.7954	TRUE	0.00132037	43.9233	28.7049
25004	IDP T1 SIENAX CSF unnormalised volume	rs9376164	A	G		A	G		0.13496	0.070845	0.013901	3.49e-07		0.1274	-0.0433287	0.0113783	0.000140001	TRUE	0.0011719	38.9785	25.9733
25005	IDP T1 SIENAX grey normalised volume	rs10430616	A	G		A	G		0.63482	0.046666	0.0099399	2.68e-06		0.6402	-0.000114813	0.00765417	0.9881	TRUE	0.00100969	33.5779	22.0413
25005	IDP T1 SIENAX grey normalised volume	rs10520585	G	C		G	C		0.23613	0.060878	0.011347	8.17e-08		0.2342	0.00438735	0.00889928	0.6217	TRUE	0.00133697	44.4763	28.7845
25005	IDP T1 SIENAX grey normalised volume	rs11867479	T	C		T	C		0.35876	-0.062972	0.0098911	1.97e-10		0.352	0.00368983	0.00756112	0.6256	TRUE	0.00182452	60.7251	40.5327
25005	IDP T1 SIENAX grey normalised volume	rs1485303	A	G		A	G		0.42913	-0.052334	0.0095816	4.76e-08		0.4498	-0.00738442	0.00723253	0.3073	TRUE	0.00134191	44.6409	29.8326
25005	IDP T1 SIENAX grey normalised volume	rs2908004	A	G		A	G		0.44441	0.084367	0.0095005	7.16e-19		0.4468	0.0138609	0.00756599	0.0669993	TRUE	0.0035149	117.184	78.8592
25005	IDP T1 SIENAX grey normalised volume	rs337853	G	A		G	A		0.41111	-0.045272	0.0097136	3.17e-06		0.4064	0.000772034	0.00772034	0.92	TRUE	0.000992388	33.0019	21.722
25005	IDP T1 SIENAX grey normalised volume	rs3737882	G	C		G	C		0.18976	0.07434	0.012136	9.2e-10		0.1788	0.0146491	0.0094146	0.1198	TRUE	0.00169939	56.5533	37.5227
25005	IDP T1 SIENAX grey normalised volume	rs3741760	A	G		A	G		0.75648	-0.063861	0.011029	7.13e-09		0.7238	0.00786536	0.00805052	0.3285	TRUE	0.00150257	49.9934	33.5273
25005	IDP T1 SIENAX grey normalised volume	rs3741932	A	G		A	G		0.45196	0.043972	0.0095945	4.61e-06		0.4422	-0.011395	0.00752644	0.13	TRUE	0.000957844	31.852	21.0043
25005	IDP T1 SIENAX grey normalised volume	rs3863075	T	C		T	C		0.64066	0.049009	0.0099321	8.1e-07		0.6525	-0.00765454	0.00777111	0.3245	TRUE	0.0011059	36.7808	24.3483
25005	IDP T1 SIENAX grey normalised volume	rs4879649	A	T		A	T		0.59268	-0.045143	0.0097721	3.87e-06		0.5939	-0.00234438	0.00768649	0.760001	TRUE	0.000983936	32.7205	21.3405
25005	IDP T1 SIENAX grey normalised volume	rs7142621	G	T		G	T		0.70918	-0.051042	0.010452	1.05e-06		0.7114	0.0026365	0.00826488	0.75	TRUE	0.00107465	35.7404	23.8483
25005	IDP T1 SIENAX grey normalised volume	rs7679886	C	T		C	T		0.41246	0.046627	0.0097125	1.59e-06		0.4062	0.0107627	0.00733652	0.1423	TRUE	0.00105372	35.0435	23.0469
25005	IDP T1 SIENAX grey normalised volume	rs9385650	C	T		C	T		0.70776	-0.048482	0.010435	3.4e-06		0.7308	-0.00109118	0.0081431	0.893	TRUE	0.000972337	32.3344	21.5862
25005	IDP T1 SIENAX grey normalised volume	rs9502570	T	C		T	C		0.28082	0.056788	0.010609	8.74e-08		0.2871	-0.00764756	0.00806704	0.3429	TRUE	0.00130259	43.3312	28.6526
25006	IDP T1 SIENAX grey unnormalised volume	rs10430616	A	G		A	G		0.63482	0.045921	0.0099401	3.86e-06		0.6402	-0.000114813	0.00765417	0.9881	TRUE	0.00097771	32.5133	21.3423
25006	IDP T1 SIENAX grey unnormalised volume	rs10520585	G	C		G	C		0.23613	0.059792	0.011347	1.38e-07		0.2342	0.00438735	0.00889928	0.6217	TRUE	0.00128969	42.9016	27.7667
25006	IDP T1 SIENAX grey unnormalised volume	rs11867479	T	C		T	C		0.35876	-0.063079	0.0098911	1.84e-10		0.352	0.00368983	0.00756112	0.6256	TRUE	0.00183073	60.9321	40.6706
25006	IDP T1 SIENAX grey unnormalised volume	rs2908004	A	G		A	G		0.44441	0.083552	0.0095008	1.55e-18		0.4468	0.0138609	0.00756599	0.0669993	TRUE	0.00344732	114.923	77.3381
25006	IDP T1 SIENAX grey unnormalised volume	rs337853	G	A		G	A		0.41111	-0.04459	0.0097137	4.45e-06		0.4064	0.000772034	0.00772034	0.92	TRUE	0.000962714	32.0141	21.072
25006	IDP T1 SIENAX grey unnormalised volume	rs3737882	G	C		G	C		0.18976	0.072921	0.012137	1.9e-09		0.1788	0.0146491	0.0094146	0.1198	TRUE	0.00163513	54.4114	36.0979
25006	IDP T1 SIENAX grey unnormalised volume	rs3741760	A	G		A	G		0.75648	-0.063914	0.011029	6.93e-09		0.7238	0.00786536	0.00805052	0.3285	TRUE	0.00150506	50.0765	33.583
25006	IDP T1 SIENAX grey unnormalised volume	rs3911714	G	A		G	A		0.6405	0.047524	0.0099265	1.7e-06		0.653	-0.00720846	0.00779293	0.3547	TRUE	0.0010401	34.5901	22.921
25006	IDP T1 SIENAX grey unnormalised volume	rs7014574	T	C		T	C		0.54205	-0.052163	0.0095657	5e-08		0.5631	-0.0051131	0.00726292	0.4814	TRUE	0.00135087	44.9392	29.7366
25006	IDP T1 SIENAX grey unnormalised volume	rs7142621	G	T		G	T		0.70918	-0.052132	0.010451	6.14e-07		0.7114	0.0026365	0.00826488	0.75	TRUE	0.00112104	37.2849	24.8824
25006	IDP T1 SIENAX grey unnormalised volume	rs7679886	C	T		C	T		0.41246	0.045179	0.0097128	3.31e-06		0.4062	0.0107627	0.00733652	0.1423	TRUE	0.000989287	32.8987	21.6364
25006	IDP T1 SIENAX grey unnormalised volume	rs9502570	T	C		T	C		0.28082	0.057878	0.010608	4.92e-08		0.2871	-0.00764756	0.00806704	0.3429	TRUE	0.00135308	45.0128	29.7687
25007	IDP T1 SIENAX white normalised volume	rs10771427	A	G		A	G		0.76995	-0.063157	0.011225	1.86e-08		0.7435	0.0052289	0.00823448	0.5254	TRUE	0.00141305	47.0108	31.657
25007	IDP T1 SIENAX white normalised volume	rs11070177	T	C		T	C		0.32206	0.046504	0.010164	4.78e-06		0.3166	-0.000603079	0.00804105	0.94	TRUE	0.000944362	31.4033	20.934
25007	IDP T1 SIENAX white normalised volume	rs11671460	T	C		T	C		0.24123	-0.063929	0.011136	9.55e-09		0.2403	0.00172964	0.00873557	0.8428	TRUE	0.00149612	49.7787	32.9562
25007	IDP T1 SIENAX white normalised volume	rs11784196	G	A		G	A		0.079674	-0.081223	0.017606	3.98e-06		0.0747	-0.0162106	0.0137029	0.2368	TRUE	0.00096749	32.1731	21.2832
25007	IDP T1 SIENAX white normalised volume	rs12602679	T	C		T	C		0.35285	-0.054595	0.0099524	4.17e-08		0.3511	0.00297458	0.00764674	0.697599	TRUE	0.00136123	45.2844	30.0919
25007	IDP T1 SIENAX white normalised volume	rs2097352	T	A		T	A		0.25201	-0.051599	0.010973	2.59e-06		0.237	0.0152995	0.00858558	0.0747705	TRUE	0.00100375	33.3801	22.1122
25007	IDP T1 SIENAX white normalised volume	rs2796857	A	C		A	C		0.58924	-0.047083	0.0096531	1.08e-06		0.5516	-0.0043436	0.00725143	0.549	TRUE	0.0010731	35.6887	23.79
25007	IDP T1 SIENAX white normalised volume	rs2819853	A	G		A	G		0.63856	-0.055957	0.01007	2.78e-08		0.6646	-0.00570919	0.00762241	0.4537	TRUE	0.00144536	48.0873	30.8781
25007	IDP T1 SIENAX white normalised volume	rs35449602	T	C		T	C		0.33421	-0.047409	0.010111	2.76e-06		0.3369	-0.00360603	0.0076399	0.636601	TRUE	0.00100025	33.2636	21.9853
25007	IDP T1 SIENAX white normalised volume	rs3812328	A	G		A	G		0.37854	-0.049054	0.0098552	6.49e-07		0.3764	0.00466884	0.00743445	0.5298	TRUE	0.00113215	37.6549	24.7752
25007	IDP T1 SIENAX white normalised volume	rs4470745	G	A		G	A		0.41645	0.076166	0.0097952	7.82e-15		0.3836	0.00580216	0.00742915	0.4347	TRUE	0.00281964	93.9389	60.4638
25007	IDP T1 SIENAX white normalised volume	rs6050472	G	A		G	A		0.52995	-0.058045	0.0094786	9.29e-10		0.5614	-0.0191458	0.00732712	0.00898607	TRUE	0.00167857	55.8591	37.5009
25007	IDP T1 SIENAX white normalised volume	rs62393693	T	C		T	C		0.10109	0.074955	0.015833	2.21e-06		0.1041	-0.00327224	0.0121645	0.788099	TRUE	0.00102107	33.9567	22.4117
25007	IDP T1 SIENAX white normalised volume	rs74053327	C	G		C	G		0.055871	-0.10376	0.020707	5.46e-07		0.0532	-0.0559425	0.0164247	0.000659007	TRUE	0.00113582	37.777	25.1088
25007	IDP T1 SIENAX white normalised volume	rs742396	G	C		G	C		0.62685	-0.059551	0.0097882	1.19e-09		0.6246	-0.000756767	0.00764411	0.9209	TRUE	0.00165903	55.208	37.0145
25007	IDP T1 SIENAX white normalised volume	rs9860592	C	T		C	T		0.31649	-0.047376	0.01024	3.74e-06		0.3239	0.00391811	0.00769766	0.610401	TRUE	0.000971072	32.2923	21.4051
25008	IDP T1 SIENAX white unnormalised volume	rs10771427	A	G		A	G		0.76995	-0.063861	0.011225	1.29e-08		0.7435	0.0052289	0.00823448	0.5254	TRUE	0.00144473	48.0662	32.3667
25008	IDP T1 SIENAX white unnormalised volume	rs11070177	T	C		T	C		0.32206	0.046572	0.010164	4.63e-06		0.3166	-0.000603079	0.00804105	0.94	TRUE	0.000947126	31.4953	20.9952
25008	IDP T1 SIENAX white unnormalised volume	rs11671460	T	C		T	C		0.24123	-0.063903	0.011136	9.68e-09		0.2403	0.00172964	0.00873557	0.8428	TRUE	0.00149491	49.7381	32.9294
25008	IDP T1 SIENAX white unnormalised volume	rs11784196	G	A		G	A		0.079674	-0.081209	0.017606	4e-06		0.0747	-0.0162106	0.0137029	0.2368	TRUE	0.000967156	32.162	21.2759
25008	IDP T1 SIENAX white unnormalised volume	rs12602679	T	C		T	C		0.35285	-0.054455	0.0099525	4.51e-08		0.3511	0.00297458	0.00764674	0.697599	TRUE	0.00135426	45.0521	29.9372
25008	IDP T1 SIENAX white unnormalised volume	rs2097352	T	A		T	A		0.25201	-0.052966	0.010973	1.39e-06		0.237	0.0152995	0.00858558	0.0747705	TRUE	0.00105764	35.1741	23.2993
25008	IDP T1 SIENAX white unnormalised volume	rs2796857	A	C		A	C		0.58924	-0.046982	0.0096531	1.14e-06		0.5516	-0.0043436	0.00725143	0.549	TRUE	0.0010685	35.5356	23.6881
25008	IDP T1 SIENAX white unnormalised volume	rs2819853	A	G		A	G		0.63856	-0.055705	0.01007	3.21e-08		0.6646	-0.00570919	0.00762241	0.4537	TRUE	0.00143237	47.6546	30.6006
25008	IDP T1 SIENAX white unnormalised volume	rs3812328	A	G		A	G		0.37854	-0.049061	0.0098552	6.47e-07		0.3764	0.00466884	0.00743445	0.5298	TRUE	0.00113247	37.6657	24.7823
25008	IDP T1 SIENAX white unnormalised volume	rs4470745	G	A		G	A		0.41645	0.076323	0.0097951	6.89e-15		0.3836	0.00580216	0.00742915	0.4347	TRUE	0.00283127	94.3276	60.7146
25008	IDP T1 SIENAX white unnormalised volume	rs6050472	G	A		G	A		0.52995	-0.058005	0.0094786	9.54e-10		0.5614	-0.0191458	0.00732712	0.00898607	TRUE	0.00167625	55.782	37.4492
25008	IDP T1 SIENAX white unnormalised volume	rs62393693	T	C		T	C		0.10109	0.075149	0.015833	2.08e-06		0.1041	-0.00327224	0.0121645	0.788099	TRUE	0.00102636	34.1329	22.5279
25008	IDP T1 SIENAX white unnormalised volume	rs74053327	C	G		C	G		0.055871	-0.10211	0.020708	8.25e-07		0.0532	-0.0559425	0.0164247	0.000659007	TRUE	0.00109998	36.5837	24.3142
25008	IDP T1 SIENAX white unnormalised volume	rs742396	G	C		G	C		0.62685	-0.059912	0.0097881	9.46e-10		0.6246	-0.000756767	0.00764411	0.9209	TRUE	0.00167921	55.8805	37.4654
25008	IDP T1 SIENAX white unnormalised volume	rs7656390	T	C		T	C		0.26308	-0.049546	0.010732	3.92e-06		0.2545	-0.00805369	0.0083458	0.3346	TRUE	0.000951821	31.6515	21.3136
25008	IDP T1 SIENAX white unnormalised volume	rs9616085	A	T		A	T		0.26011	-0.050074	0.010864	4.07e-06		0.2693	-0.00147472	0.00814765	0.8563	TRUE	0.000965114	32.094	21.2444
25008	IDP T1 SIENAX white unnormalised volume	rs9860592	C	T		C	T		0.31649	-0.047008	0.01024	4.44e-06		0.3239	0.00391811	0.00769766	0.610401	TRUE	0.000956045	31.7921	21.0738
25009	IDP T1 SIENAX brain-normalised volume	rs10172675	A	G		A	G		0.33578	-0.046609	0.010058	3.61e-06		0.3326	-0.0033191	0.00784658	0.6724	TRUE	0.000969028	32.2243	21.4742
25009	IDP T1 SIENAX brain-normalised volume	rs10771427	A	G		A	G		0.76995	-0.07743	0.011221	5.33e-12		0.7435	0.0052289	0.00823448	0.5254	TRUE	0.0021239	70.7103	47.6163
25009	IDP T1 SIENAX brain-normalised volume	rs10835187	T	C		T	C		0.55222	0.051197	0.0096294	1.07e-07		0.5484	-0.00952814	0.00727339	0.1903	TRUE	0.00129627	43.1206	28.2677
25009	IDP T1 SIENAX brain-normalised volume	rs11867479	T	C		T	C		0.35876	-0.071586	0.0098885	4.66e-13		0.352	0.00368983	0.00756112	0.6256	TRUE	0.00235782	78.5167	52.4077
25009	IDP T1 SIENAX brain-normalised volume	rs11993347	C	T		C	T		0.22568	0.054932	0.011321	1.23e-06		0.2283	0.00163088	0.00858358	0.8495	TRUE	0.00105462	35.0734	23.5441
25009	IDP T1 SIENAX brain-normalised volume	rs12899025	A	G		A	G		0.42387	-0.044921	0.0096471	3.24e-06		0.4178	0.000133526	0.00741809	0.9858	TRUE	0.000985558	32.7745	21.6823
25009	IDP T1 SIENAX brain-normalised volume	rs1485302	A	G		A	G		0.42913	-0.054163	0.0095817	1.6e-08		0.4492	-0.00647631	0.00722802	0.3703	TRUE	0.00143735	47.8203	31.9536
25009	IDP T1 SIENAX brain-normalised volume	rs17591848	G	A		G	A		0.48949	-0.048457	0.0095159	3.57e-07		0.4754	0.00774012	0.007227	0.2842	TRUE	0.00117352	39.0325	25.9306
25009	IDP T1 SIENAX brain-normalised volume	rs2514527	A	C		A	C		0.63151	0.045426	0.0098915	4.41e-06		0.609	-0.0138893	0.00738009	0.0597998	TRUE	0.000960384	31.9365	21.0904
25009	IDP T1 SIENAX brain-normalised volume	rs2908004	A	G		A	G		0.44441	0.074707	0.0095041	4e-15		0.4468	0.0138609	0.00756599	0.0669993	TRUE	0.00275607	91.8153	61.7875
25009	IDP T1 SIENAX brain-normalised volume	rs34849821	G	A		G	A		0.31633	-0.047432	0.010241	3.65e-06		0.3238	0.00370996	0.00769702	0.630001	TRUE	0.000973105	32.36	21.4515
25009	IDP T1 SIENAX brain-normalised volume	rs3737882	G	C		G	C		0.18976	0.068942	0.012138	1.36e-08		0.1788	0.0146491	0.0094146	0.1198	TRUE	0.00146156	48.627	32.2607
25009	IDP T1 SIENAX brain-normalised volume	rs4759276	A	G		A	G		0.3907	0.04725	0.0098472	1.61e-06		0.376	-0.00626285	0.00777028	0.42	TRUE	0.00106294	35.3505	23.0239
25009	IDP T1 SIENAX brain-normalised volume	rs4815398	G	A		G	A		0.55961	-0.048663	0.0095385	3.39e-07		0.5737	-0.0129603	0.00749583	0.0837201	TRUE	0.00116721	38.8225	26.0278
25009	IDP T1 SIENAX brain-normalised volume	rs498079	C	G		C	G		0.74945	-0.050306	0.011003	4.86e-06		0.7488	0.00391832	0.00833686	0.6387	TRUE	0.0009504	31.6042	20.9034
25009	IDP T1 SIENAX brain-normalised volume	rs6510953	A	C		A	C		0.23959	-0.065306	0.011116	4.29e-09		0.2437	0.00130049	0.00839027	0.8772	TRUE	0.00155401	51.7075	34.5151
25009	IDP T1 SIENAX brain-normalised volume	rs72735373	C	A		C	A		0.19802	0.055896	0.011969	3.03e-06		0.1956	-0.0135289	0.00936253	0.1485	TRUE	0.000992348	33.0005	21.8095
25010	IDP T1 SIENAX brain-unnormalised volume	rs10771427	A	G		A	G		0.76995	-0.078448	0.011221	2.81e-12		0.7435	0.0052289	0.00823448	0.5254	TRUE	0.00218011	72.5859	48.8766
25010	IDP T1 SIENAX brain-unnormalised volume	rs10835187	T	C		T	C		0.55222	0.050772	0.0096295	1.36e-07		0.5484	-0.00952814	0.00727339	0.1903	TRUE	0.00127484	42.4068	27.7998
25010	IDP T1 SIENAX brain-unnormalised volume	rs11867479	T	C		T	C		0.35876	-0.071279	0.0098886	5.85e-13		0.352	0.00368983	0.00756112	0.6256	TRUE	0.00233764	77.8431	51.9581
25010	IDP T1 SIENAX brain-unnormalised volume	rs11993347	C	T		C	T		0.22568	0.054862	0.011321	1.27e-06		0.2283	0.00163088	0.00858358	0.8495	TRUE	0.00105193	34.984	23.4841
25010	IDP T1 SIENAX brain-unnormalised volume	rs12899025	A	G		A	G		0.42387	-0.044141	0.0096473	4.78e-06		0.4178	0.000133526	0.00741809	0.9858	TRUE	0.000951629	31.6451	20.935
25010	IDP T1 SIENAX brain-unnormalised volume	rs131724	T	C		T	C		0.78426	0.053647	0.011552	3.44e-06		0.7854	0.0113252	0.00875886	0.196	TRUE	0.000973894	32.3862	21.5663
25010	IDP T1 SIENAX brain-unnormalised volume	rs1485302	A	G		A	G		0.42913	-0.053033	0.009582	3.15e-08		0.4492	-0.00647631	0.00722802	0.3703	TRUE	0.001378	45.843	30.6323
25010	IDP T1 SIENAX brain-unnormalised volume	rs17591848	G	A		G	A		0.48949	-0.04735	0.0095162	6.55e-07		0.4754	0.00774012	0.007227	0.2842	TRUE	0.00112052	37.2675	24.7578
25010	IDP T1 SIENAX brain-unnormalised volume	rs2514527	A	C		A	C		0.63151	0.045581	0.0098914	4.09e-06		0.609	-0.0138893	0.00738009	0.0597998	TRUE	0.000966949	32.1551	21.235
25010	IDP T1 SIENAX brain-unnormalised volume	rs2908004	A	G		A	G		0.44441	0.073514	0.0095046	1.08e-14		0.4468	0.0138609	0.00756599	0.0669993	TRUE	0.00266875	88.8986	59.8236
25010	IDP T1 SIENAX brain-unnormalised volume	rs3737882	G	C		G	C		0.18976	0.067791	0.012138	2.36e-08		0.1788	0.0146491	0.0094146	0.1198	TRUE	0.00141316	47.0146	31.1925
25010	IDP T1 SIENAX brain-unnormalised volume	rs4759276	A	G		A	G		0.3907	0.048122	0.009847	1.03e-06		0.376	-0.00626285	0.00777028	0.42	TRUE	0.00110253	36.6688	23.8825
25010	IDP T1 SIENAX brain-unnormalised volume	rs4815398	G	A		G	A		0.55961	-0.048441	0.0095385	3.84e-07		0.5737	-0.0129603	0.00749583	0.0837201	TRUE	0.00115659	38.4687	25.7909
25010	IDP T1 SIENAX brain-unnormalised volume	rs55835741	C	T		C	T		0.17554	-0.057582	0.012537	4.4e-06		0.172	0.00855534	0.00994807	0.39	TRUE	0.00095973	31.9148	21.0953
25010	IDP T1 SIENAX brain-unnormalised volume	rs6510953	A	C		A	C		0.23959	-0.065339	0.011116	4.22e-09		0.2437	0.00130049	0.00839027	0.8772	TRUE	0.00155558	51.7599	34.55
25010	IDP T1 SIENAX brain-unnormalised volume	rs72735373	C	A		C	A		0.19802	0.05689	0.011968	2.01e-06		0.1956	-0.0135289	0.00936253	0.1485	TRUE	0.00102796	34.1859	22.5959
25010	IDP T1 SIENAX brain-unnormalised volume	rs7849205	A	G		A	G		0.060853	-0.092644	0.020119	4.15e-06		0.0648	0.0210609	0.0150113	0.1605	TRUE	0.000981025	32.6236	21.2042
25011	IDP T1 FIRST left thalamus volume	rs11698185	C	T		C	T		0.4599	-0.049962	0.0095574	1.73e-07		0.4754	-0.0105325	0.00723885	0.1458	TRUE	0.00124007	41.2327	27.3275
25011	IDP T1 FIRST left thalamus volume	rs12024977	C	A		C	A		0.12768	0.065735	0.014361	4.74e-06		0.1272	-0.00906343	0.0108414	0.4032	TRUE	0.000962547	31.996	20.9519
25011	IDP T1 FIRST left thalamus volume	rs12075355	G	C		G	C		0.24078	-0.053688	0.011184	1.59e-06		0.215	0.00530503	0.00894609	0.5535	TRUE	0.00105383	35.0337	23.0441
25011	IDP T1 FIRST left thalamus volume	rs12146713	C	T		C	T		0.094205	-0.10088	0.016215	5.01e-10		0.0837	0.0204168	0.013584	0.1328	TRUE	0.00173678	57.777	38.7058
25011	IDP T1 FIRST left thalamus volume	rs1512454	A	G		A	G		0.49255	0.049699	0.0095288	1.85e-07		0.5087	0.00807204	0.00737172	0.2736	TRUE	0.00123472	41.0545	27.2031
25011	IDP T1 FIRST left thalamus volume	rs16894235	C	T		C	T		0.25506	0.056319	0.011051	3.49e-07		0.2423	0.00974767	0.00843224	0.2475	TRUE	0.00120532	40.0759	25.9721
25011	IDP T1 FIRST left thalamus volume	rs17746848	A	C		A	C		0.018108	-0.17526	0.035813	9.96e-07		0.018	-0.0252375	0.0281668	0.37	TRUE	0.00109227	36.3128	23.9488
25011	IDP T1 FIRST left thalamus volume	rs2231142	T	G		T	G		0.11555	-0.076307	0.01481	2.59e-07		0.1188	0.00656306	0.0111238	0.555199	TRUE	0.00119015	39.5708	26.5472
25011	IDP T1 FIRST left thalamus volume	rs2764264	T	C		T	C		0.6923	0.048992	0.010287	1.93e-06		0.6786	-0.0106764	0.00776469	0.1691	TRUE	0.00102259	33.994	22.6816
25011	IDP T1 FIRST left thalamus volume	rs41418846	T	C		T	C		0.018331	0.17754	0.035447	5.53e-07		0.0172	-0.00605357	0.0285546	0.8323	TRUE	0.00113442	37.7157	25.0861
25011	IDP T1 FIRST left thalamus volume	rs4670189	C	G		C	G		0.15795	0.060391	0.013093	4e-06		0.1599	0.00424913	0.010117	0.6742	TRUE	0.000970134	32.2485	21.2748
25011	IDP T1 FIRST left thalamus volume	rs55777421	T	C		T	C		0.083084	0.081017	0.017272	2.74e-06		0.074	-0.031262	0.013784	0.0233201	TRUE	0.00100007	33.2445	22.0022
25011	IDP T1 FIRST left thalamus volume	rs632862	G	C		G	C		0.3702	-0.04832	0.0098682	9.82e-07		0.3748	-0.00150828	0.00750387	0.8409	TRUE	0.00108874	36.1953	23.9761
25011	IDP T1 FIRST left thalamus volume	rs75805415	G	T		G	T		0.099167	-0.078766	0.015897	7.29e-07		0.099	0.0219017	0.0123878	0.0771294	TRUE	0.00110846	36.8516	24.5498
25011	IDP T1 FIRST left thalamus volume	rs7875228	G	A		G	A		0.49831	-0.043624	0.0095356	4.79e-06		0.5347	-0.00190557	0.00730103	0.7944	TRUE	0.000951516	31.629	20.9293
25011	IDP T1 FIRST left thalamus volume	rs916896	T	C		T	C		0.39111	0.047921	0.0097654	9.3e-07		0.3909	0.0114068	0.00772819	0.14	TRUE	0.00109375	36.3622	24.0808
25012	IDP T1 FIRST right thalamus volume	rs10837837	A	G		A	G		0.2633	0.050989	0.010761	2.17e-06		0.2688	0.0103327	0.00814878	0.2046	TRUE	0.00100861	33.5288	22.4516
25012	IDP T1 FIRST right thalamus volume	rs111893674	A	G		A	G		0.021043	-0.15742	0.033309	2.3e-06		0.0211	-0.0294487	0.0252779	0.244	TRUE	0.00102099	33.9407	22.3355
25012	IDP T1 FIRST right thalamus volume	rs12146713	C	T		C	T		0.094205	-0.097593	0.016216	1.79e-09		0.0837	0.0204168	0.013584	0.1328	TRUE	0.00162544	54.0672	36.2201
25012	IDP T1 FIRST right thalamus volume	rs13028800	A	G		A	G		0.093736	0.076649	0.016402	2.98e-06		0.0904	-0.0215284	0.0128681	0.0942996	TRUE	0.000998169	33.1813	21.8383
25012	IDP T1 FIRST right thalamus volume	rs155949	G	A		G	A		0.5109	0.044006	0.0095891	4.47e-06		0.5447	-0.00921377	0.00723216	0.2028	TRUE	0.000967804	32.1709	21.0605
25012	IDP T1 FIRST right thalamus volume	rs17746848	A	C		A	C		0.018108	-0.1794	0.035812	5.5e-07		0.018	-0.0252375	0.0281668	0.37	TRUE	0.00114448	38.0507	25.095
25012	IDP T1 FIRST right thalamus volume	rs4670189	C	G		C	G		0.15795	0.061252	0.013093	2.91e-06		0.1599	0.00424913	0.010117	0.6742	TRUE	0.000997994	33.1755	21.8858
25012	IDP T1 FIRST right thalamus volume	rs6485244	C	T		C	T		0.19419	-0.058345	0.012061	1.32e-06		0.1954	0.0108064	0.00939691	0.25	TRUE	0.00106536	35.4173	23.4013
25012	IDP T1 FIRST right thalamus volume	rs715724	G	A		G	A		0.35213	0.049533	0.0099787	6.96e-07		0.3703	-0.00494817	0.00753146	0.511	TRUE	0.00111946	37.2179	24.64
25012	IDP T1 FIRST right thalamus volume	rs73815523	C	T		C	T		0.054898	-0.095446	0.020894	4.95e-06		0.0661	-0.00294661	0.0145153	0.8393	TRUE	0.000945324	31.423	20.8676
25012	IDP T1 FIRST right thalamus volume	rs74904971	A	C		A	C		0.11563	-0.074234	0.014809	5.4e-07		0.1175	0.0112267	0.0112043	0.3162	TRUE	0.00112704	37.4702	25.1278
25012	IDP T1 FIRST right thalamus volume	rs75499503	T	C		T	C		0.22231	0.067715	0.011655	6.34e-09		0.2176	0.00271423	0.00878391	0.7576	TRUE	0.0015855	52.7364	33.7556
25012	IDP T1 FIRST right thalamus volume	rs7626079	T	C		T	C		0.33709	0.05215	0.01003	2.02e-07		0.3536	-0.00574065	0.00763384	0.4519	TRUE	0.00121546	40.4132	27.0338
25013	IDP T1 FIRST left caudate volume	rs11030378	T	C		T	C		0.34407	-0.046535	0.010044	3.62e-06		0.3337	-0.0168101	0.00797445	0.0350002	TRUE	0.000977448	32.4918	21.4657
25013	IDP T1 FIRST left caudate volume	rs1107852	A	T		A	T		0.2751	0.050473	0.010645	2.13e-06		0.2862	0.00865143	0.00810059	0.2854	TRUE	0.00101605	33.7765	22.4816
25013	IDP T1 FIRST left caudate volume	rs145438026	T	C		T	C		0.061193	0.09588	0.019968	1.58e-06		0.0595	0.0255448	0.0159855	0.11	TRUE	0.00105624	35.1139	23.0562
25013	IDP T1 FIRST left caudate volume	rs1556157	T	C		T	C		0.42182	0.046031	0.0096085	1.67e-06		0.3982	-0.00392701	0.00736775	0.593999	TRUE	0.00103353	34.3578	22.9504
25013	IDP T1 FIRST left caudate volume	rs2845880	A	C		A	C		0.67425	0.091867	0.010134	1.34e-19		0.6658	-0.0121874	0.00766021	0.1116	TRUE	0.00370727	123.573	82.1783
25013	IDP T1 FIRST left caudate volume	rs3807743	C	A		C	A		0.55804	-0.04495	0.0095752	2.69e-06		0.5662	-0.0118409	0.00727775	0.1037	TRUE	0.000996639	33.1304	22.0376
25013	IDP T1 FIRST left caudate volume	rs429918	A	G		A	G		0.21254	-0.056217	0.011704	1.57e-06		0.2004	0.00774827	0.00936913	0.4085	TRUE	0.00105788	35.1682	23.071
25013	IDP T1 FIRST left caudate volume	rs56000151	G	T		G	T		0.1497	-0.070636	0.013395	1.35e-07		0.1636	-0.00403129	0.0101035	0.69	TRUE	0.00127021	42.2361	27.8078
25013	IDP T1 FIRST left caudate volume	rs62082217	T	C		T	C		0.13447	0.10015	0.013947	7.16e-13		0.1265	0.00563494	0.0111143	0.611799	TRUE	0.00233474	77.716	51.5633
25013	IDP T1 FIRST left caudate volume	rs62365541	A	G		A	G		0.33903	0.072267	0.010042	6.37e-13		0.3222	-0.00256784	0.00802449	0.7492	TRUE	0.00234061	77.9118	51.7892
25013	IDP T1 FIRST left caudate volume	rs7245004	A	C		A	C		0.50527	-0.049473	0.0095153	2.02e-07		0.4977	-0.00607909	0.00721125	0.3993	TRUE	0.00122365	40.6861	27.0328
25013	IDP T1 FIRST left caudate volume	rs75035475	A	G		A	G		0.072119	-0.085722	0.018388	3.15e-06		0.0714	-0.0081724	0.0147783	0.58	TRUE	0.00098346	32.6919	21.7328
25013	IDP T1 FIRST left caudate volume	rs763660	T	C		T	C		0.38459	0.055155	0.0098694	2.32e-08		0.3985	0.0125186	0.00742941	0.0919009	TRUE	0.00144	47.8899	31.2312
25013	IDP T1 FIRST left caudate volume	rs76634323	T	C		T	C		0.10858	-0.070384	0.015295	4.21e-06		0.099	0.0152542	0.0120682	0.2063	TRUE	0.000958981	31.8774	21.1762
25013	IDP T1 FIRST left caudate volume	rs7949956	T	C		T	C		0.50929	0.047658	0.009598	6.91e-07		0.5082	0.00690324	0.00722096	0.339	TRUE	0.00113525	37.7434	24.6553
25013	IDP T1 FIRST left caudate volume	rs8036037	A	T		A	T		0.29723	0.049417	0.010395	2.01e-06		0.3085	-0.00292198	0.00798356	0.7145	TRUE	0.00102021	33.9147	22.5998
25014	IDP T1 FIRST right caudate volume	rs10842369	C	T		C	T		0.17846	-0.058257	0.012332	2.33e-06		0.2293	-0.0176924	0.00856776	0.0388803	TRUE	0.000995167	33.0814	22.3167
25014	IDP T1 FIRST right caudate volume	rs112815817	G	A		G	A		0.15602	-0.060399	0.013124	4.2e-06		0.1472	-0.0141312	0.0105535	0.1805	TRUE	0.000960731	31.9356	21.1801
25014	IDP T1 FIRST right caudate volume	rs11581087	A	T		A	T		0.27102	-0.051766	0.010716	1.37e-06		0.2784	0.00326211	0.00811469	0.6876	TRUE	0.00105885	35.2008	23.3359
25014	IDP T1 FIRST right caudate volume	rs11607910	A	G		A	G		0.16991	0.058073	0.012682	4.7e-06		0.1573	0.0129163	0.00991272	0.1927	TRUE	0.000951311	31.6222	20.9688
25014	IDP T1 FIRST right caudate volume	rs1187155	G	A		G	A		0.6745	0.09383	0.010143	2.43e-20		0.6661	-0.0120662	0.00764651	0.1146	TRUE	0.00386586	128.88	85.5757
25014	IDP T1 FIRST right caudate volume	rs2043145	G	A		G	A		0.42633	-0.050142	0.0095911	1.73e-07		0.4007	-0.00151781	0.00736803	0.837	TRUE	0.00122982	40.8914	27.3317
25014	IDP T1 FIRST right caudate volume	rs220433	T	G		T	G		0.17977	-0.058435	0.012375	2.35e-06		0.1664	0.00790326	0.0101324	0.4354	TRUE	0.001007	33.4751	22.2975
25014	IDP T1 FIRST right caudate volume	rs2550869	G	A		G	A		0.58702	-0.044642	0.0096757	3.97e-06		0.5899	0.0142038	0.00733288	0.0527206	TRUE	0.000966272	32.1199	21.2874
25014	IDP T1 FIRST right caudate volume	rs2589769	A	G		A	G		0.96087	0.1201	0.024607	1.07e-06		0.9551	-0.0014234	0.0175729	0.9352	TRUE	0.00108465	36.0593	23.8215
25014	IDP T1 FIRST right caudate volume	rs279107	C	T		C	T		0.51099	-0.046046	0.0095353	1.38e-06		0.5046	0.0236657	0.00758274	0.00179999	TRUE	0.0010596	35.2257	23.3193
25014	IDP T1 FIRST right caudate volume	rs327510	A	G		A	G		0.77609	0.053853	0.011355	2.12e-06		0.7441	-0.00127832	0.00824721	0.8768	TRUE	0.00100794	33.5065	22.4929
25014	IDP T1 FIRST right caudate volume	rs4650210	A	G		A	G		0.32606	0.048767	0.010178	1.67e-06		0.3449	0.0016059	0.00757501	0.8325	TRUE	0.0010452	34.7465	22.9576
25014	IDP T1 FIRST right caudate volume	rs4706012	A	G		A	G		0.12945	-0.080761	0.0142	1.31e-08		0.1253	0.0128321	0.0108747	0.2381	TRUE	0.00147004	48.8904	32.3465
25014	IDP T1 FIRST right caudate volume	rs4793280	T	C		T	C		0.84567	-0.06428	0.013213	1.15e-06		0.8432	0.0147656	0.00991648	0.1365	TRUE	0.00107853	35.8556	23.6673
25014	IDP T1 FIRST right caudate volume	rs56000151	G	T		G	T		0.1497	-0.074803	0.013394	2.37e-08		0.1636	-0.00403129	0.0101035	0.69	TRUE	0.0014245	47.3737	31.1901
25014	IDP T1 FIRST right caudate volume	rs6031224	T	C		T	C		0.40977	0.045162	0.009706	3.29e-06		0.3986	0.00526318	0.00747611	0.4812	TRUE	0.000986592	32.7961	21.6504
25014	IDP T1 FIRST right caudate volume	rs62039480	A	G		A	G		0.337	-0.059427	0.010066	3.6e-09		0.3314	-0.007115	0.00794085	0.37	TRUE	0.00157812	52.4907	34.8541
25014	IDP T1 FIRST right caudate volume	rs62082217	T	C		T	C		0.13447	0.1046	0.013945	6.58e-14		0.1265	0.00563494	0.0111143	0.611799	TRUE	0.00254684	84.7938	56.2634
25014	IDP T1 FIRST right caudate volume	rs62365541	A	G		A	G		0.33903	0.057866	0.010046	8.52e-09		0.3222	-0.00256784	0.00802449	0.7492	TRUE	0.00150071	49.912	33.1788
25014	IDP T1 FIRST right caudate volume	rs66945110	A	G		A	G		0.29276	0.04822	0.010492	4.33e-06		0.2958	-0.000879315	0.00792175	0.9118	TRUE	0.00096286	32.0064	21.1221
25015	IDP T1 FIRST left putamen volume	rs11014361	G	C		G	C		0.30044	0.052072	0.010338	4.77e-07		0.3086	0.011624	0.00780656	0.1366	TRUE	0.00113978	37.8942	25.3709
25015	IDP T1 FIRST left putamen volume	rs11576262	G	A		G	A		0.23468	0.064092	0.011169	9.68e-09		0.2309	0.00318752	0.0085686	0.710101	TRUE	0.00147556	49.0743	32.929
25015	IDP T1 FIRST left putamen volume	rs12204449	G	C		G	C		0.1793	-0.059398	0.012638	2.62e-06		0.1732	-0.000451362	0.00981222	0.9634	TRUE	0.00103834	34.518	22.0896
25015	IDP T1 FIRST left putamen volume	rs2790102	A	G		A	G		0.34887	0.067222	0.010135	3.37e-11		0.3411	0.00558979	0.00759483	0.4617	TRUE	0.00205298	68.3176	43.9922
25015	IDP T1 FIRST left putamen volume	rs380670	C	T		C	T		0.73103	-0.053704	0.010684	5.04e-07		0.7343	-0.00389818	0.00836518	0.6413	TRUE	0.00113418	37.7078	25.2665
25015	IDP T1 FIRST left putamen volume	rs4341564	G	A		G	A		0.58595	-0.055169	0.0096081	9.49e-09		0.5989	-0.0122967	0.0073589	0.0947	TRUE	0.00147684	49.1169	32.9697
25015	IDP T1 FIRST left putamen volume	rs6026339	G	C		G	C		0.9185	-0.078969	0.01727	4.84e-06		0.9186	-0.010565	0.0136852	0.44	TRUE	0.000933641	31.0343	20.9088
25015	IDP T1 FIRST left putamen volume	rs6121243	G	C		G	C		0.28776	-0.065005	0.010438	4.81e-10		0.298	0.00334992	0.00813087	0.68	TRUE	0.00173213	57.6221	38.7846
25015	IDP T1 FIRST left putamen volume	rs7276251	G	A		G	A		0.46479	-0.044636	0.0096	3.35e-06		0.4518	-0.00710133	0.00759501	0.35	TRUE	0.000991246	32.951	21.6186
25015	IDP T1 FIRST left putamen volume	rs983872	C	A		C	A		0.53751	0.044527	0.0095491	3.14e-06		0.5506	0.0107003	0.00724954	0.1398	TRUE	0.000985748	32.768	21.7431
25016	IDP T1 FIRST right putamen volume	rs11662234	G	T		G	T		0.52563	0.062504	0.0095269	5.47e-11		0.5135	-0.00333119	0.00722601	0.6446	TRUE	0.00194824	64.8255	43.044
25016	IDP T1 FIRST right putamen volume	rs1189189	A	G		A	G		0.38371	-0.045365	0.0097937	3.64e-06		0.3879	0.00797152	0.0074016	0.2814	TRUE	0.00097333	32.3548	21.456
25016	IDP T1 FIRST right putamen volume	rs12219780	C	A		C	A		0.31929	-0.051083	0.010276	6.71e-07		0.3092	0.00399092	0.00788719	0.6126	TRUE	0.00113431	37.7119	24.7118
25016	IDP T1 FIRST right putamen volume	rs13392124	A	G		A	G		0.37915	-0.048202	0.0097907	8.57e-07		0.3896	0.0144191	0.00750213	0.0545406	TRUE	0.00109385	36.3655	24.2383
25016	IDP T1 FIRST right putamen volume	rs2969168	G	A		G	A		0.25082	0.051182	0.010878	2.55e-06		0.2524	-0.000273793	0.00829675	0.9735	TRUE	0.000984493	32.7263	22.1379
25016	IDP T1 FIRST right putamen volume	rs4659048	A	G		A	G		0.235	0.060929	0.011159	4.81e-08		0.2325	0.00219233	0.00853047	0.7971	TRUE	0.00133477	44.3857	29.8124
25016	IDP T1 FIRST right putamen volume	rs479333	G	C		G	C		0.62347	0.046297	0.0098671	2.72e-06		0.6149	-0.0123557	0.00773197	0.11	TRUE	0.00100635	33.4537	22.0154
25016	IDP T1 FIRST right putamen volume	rs4938399	T	C		T	C		0.16764	-0.059767	0.012799	3.04e-06		0.1683	-0.00187904	0.00963612	0.8455	TRUE	0.000996877	33.1383	21.8057
25016	IDP T1 FIRST right putamen volume	rs6058468	A	C		A	C		0.287	-0.074447	0.010449	1.07e-12		0.3018	0.00328643	0.00803528	0.6824	TRUE	0.00226828	75.4984	50.7627
25016	IDP T1 FIRST right putamen volume	rs6587206	C	T		C	T		0.42746	-0.046911	0.0096084	1.06e-06		0.4089	0.00261114	0.00733465	0.722199	TRUE	0.00107716	35.81	23.8368
25016	IDP T1 FIRST right putamen volume	rs6592124	T	G		T	G		0.62203	-0.056044	0.0097365	8.73e-09		0.6377	-0.0048538	0.00757224	0.5213	TRUE	0.00147692	49.1196	33.1324
25016	IDP T1 FIRST right putamen volume	rs684214	T	C		T	C		0.2796	-0.059277	0.010584	2.16e-08		0.2635	0.0295612	0.00853136	0.000530005	TRUE	0.00141551	47.0743	31.367
25016	IDP T1 FIRST right putamen volume	rs74342397	T	C		T	C		0.055109	0.10221	0.021266	1.55e-06		0.0496	0.0123241	0.0174562	0.48	TRUE	0.00108798	36.1701	23.1002
25016	IDP T1 FIRST right putamen volume	rs765724	C	T		C	T		0.63842	-0.061559	0.010065	9.76e-10		0.6602	-0.00415183	0.00768858	0.5892	TRUE	0.00174954	58.2023	37.4072
25016	IDP T1 FIRST right putamen volume	rs7717593	A	G		A	G		0.2185	-0.0547	0.011502	1.99e-06		0.2187	0.0106661	0.00871416	0.2208	TRUE	0.00102185	33.9692	22.6166
25016	IDP T1 FIRST right putamen volume	rs7921766	T	C		T	C		0.12819	-0.067206	0.014194	2.21e-06		0.129	0.0101654	0.0108488	0.3488	TRUE	0.00100954	33.5596	22.4185
25017	IDP T1 FIRST left pallidum volume	rs1806949	C	T		C	T		0.56507	-0.050184	0.0096266	1.87e-07		0.5647	0.00912249	0.00760207	0.23	TRUE	0.00123789	41.1601	27.1759
25017	IDP T1 FIRST left pallidum volume	rs2257464	T	C		T	C		0.4397	-0.056642	0.0095586	3.16e-09		0.4621	-0.0139486	0.00724229	0.0541402	TRUE	0.00158083	52.5808	35.1147
25017	IDP T1 FIRST left pallidum volume	rs2342589	A	G		A	G		0.43731	-0.047083	0.0095996	9.42e-07		0.4557	0.010441	0.00724064	0.1492	TRUE	0.00109098	36.2699	24.0559
25017	IDP T1 FIRST left pallidum volume	rs2441	T	C		T	C		0.31075	-0.052452	0.010272	3.31e-07		0.2967	0.00062352	0.00809766	0.9383	TRUE	0.00117853	39.1841	26.0744
25017	IDP T1 FIRST left pallidum volume	rs28439696	C	G		C	G		0.18351	-0.085548	0.01236	4.6e-12		0.1808	-0.00825941	0.00951544	0.3855	TRUE	0.00219311	72.9911	47.9052
25017	IDP T1 FIRST left pallidum volume	rs2844510	T	G		T	G		0.11693	0.071932	0.014821	1.22e-06		0.1062	-0.00549705	0.0116959	0.6386	TRUE	0.00106855	35.5235	23.5553
25017	IDP T1 FIRST left pallidum volume	rs2923402	A	G		A	G		0.58312	0.10981	0.0096339	5.18e-30		0.5886	-0.0156382	0.00733154	0.03292	TRUE	0.0058625	195.836	129.921
25017	IDP T1 FIRST left pallidum volume	rs4148155	G	A		G	A		0.11551	-0.089037	0.014807	1.85e-09		0.1186	0.00534385	0.011133	0.630999	TRUE	0.00161988	53.882	36.1582
25017	IDP T1 FIRST left pallidum volume	rs4635167	G	T		G	T		0.19058	-0.056125	0.012211	4.32e-06		0.1839	0.0072514	0.00981245	0.46	TRUE	0.000971838	32.3052	21.1257
25017	IDP T1 FIRST left pallidum volume	rs581355	A	G		A	G		0.41474	-0.044305	0.0096756	4.7e-06		0.3992	0.000569443	0.00769518	0.9409	TRUE	0.000952928	31.676	20.9676
25017	IDP T1 FIRST left pallidum volume	rs6120348	G	A		G	A		0.31591	-0.047656	0.010311	3.82e-06		0.337	-0.00949595	0.00772029	0.2188	TRUE	0.000981616	32.6305	21.3616
25017	IDP T1 FIRST left pallidum volume	rs7704966	A	G		A	G		0.068169	0.11313	0.01895	2.41e-09		0.0745	-0.00452282	0.0137472	0.741899	TRUE	0.00162596	54.0844	35.64
25017	IDP T1 FIRST left pallidum volume	rs7965805	G	A		G	A		0.11369	0.075149	0.014949	5.02e-07		0.1175	-0.00729076	0.011165	0.5139	TRUE	0.00113811	37.8386	25.271
25017	IDP T1 FIRST left pallidum volume	rs939335	G	A		G	A		0.49263	0.043506	0.0095185	4.89e-06		0.5085	-0.00139703	0.00720118	0.846	TRUE	0.00094618	31.4515	20.8911
25017	IDP T1 FIRST left pallidum volume	rs957293	G	A		G	A		0.30453	-0.050544	0.010379	1.13e-06		0.2853	-0.0256555	0.00798739	0.00131701	TRUE	0.00108213	35.9752	23.7153
25017	IDP T1 FIRST left pallidum volume	rs9599884	A	T		A	T		0.37462	0.051022	0.0097888	1.88e-07		0.4034	-0.000954579	0.00739984	0.8971	TRUE	0.00121978	40.557	27.1679
25018	IDP T1 FIRST right pallidum volume	rs11788424	C	G		C	G		0.12398	-0.072347	0.014442	5.5e-07		0.1214	0.00262541	0.0110777	0.8126	TRUE	0.00113694	37.7995	25.095
25018	IDP T1 FIRST right pallidum volume	rs12207884	T	G		T	G		0.26765	-0.057112	0.010814	1.29e-07		0.2603	0.00513416	0.00858555	0.55	TRUE	0.00127871	42.5189	27.8922
25018	IDP T1 FIRST right pallidum volume	rs147348150	A	G		A	G		0.11027	0.06977	0.015197	4.44e-06		0.1082	-0.0277895	0.0119886	0.0204701	TRUE	0.000955175	31.7507	21.0776
25018	IDP T1 FIRST right pallidum volume	rs2923402	A	G		A	G		0.58312	0.096952	0.0096401	9.62e-24		0.5886	-0.0156382	0.00733154	0.03292	TRUE	0.00456996	152.461	101.146
25018	IDP T1 FIRST right pallidum volume	rs3756223	C	T		C	T		0.45699	0.04451	0.0096389	3.9e-06		0.4667	0.00182684	0.00761182	0.81	TRUE	0.00098324	32.6846	21.3236
25018	IDP T1 FIRST right pallidum volume	rs4148155	G	A		G	A		0.11551	-0.091983	0.014807	5.31e-10		0.1186	0.00534385	0.011133	0.630999	TRUE	0.00172885	57.5129	38.5906
25018	IDP T1 FIRST right pallidum volume	rs4390263	A	G		A	G		0.45881	-0.045287	0.0095758	2.27e-06		0.4569	0.00713349	0.00723477	0.324	TRUE	0.0010185	33.8577	22.3664
25018	IDP T1 FIRST right pallidum volume	rs4635167	G	T		G	T		0.19058	-0.056523	0.012211	3.7e-06		0.1839	0.0072514	0.00981245	0.46	TRUE	0.00098567	32.7654	21.4263
25018	IDP T1 FIRST right pallidum volume	rs6058468	A	C		A	C		0.287	-0.056007	0.010454	8.53e-08		0.3018	0.00328643	0.00803528	0.6824	TRUE	0.00128377	42.6874	28.7025
25018	IDP T1 FIRST right pallidum volume	rs75746521	C	T		C	T		0.15221	-0.088776	0.013372	3.23e-11		0.1553	0.00293773	0.0100607	0.770201	TRUE	0.00203401	67.685	44.0756
25018	IDP T1 FIRST right pallidum volume	rs77787281	T	C		T	C		0.0651	0.1009	0.019372	1.92e-07		0.0674	-0.00706075	0.0143803	0.6236	TRUE	0.00123925	41.2053	27.129
25018	IDP T1 FIRST right pallidum volume	rs7965805	G	A		G	A		0.11369	0.077927	0.014949	1.87e-07		0.1175	-0.00729076	0.011165	0.5139	TRUE	0.00122381	40.6913	27.1739
25018	IDP T1 FIRST right pallidum volume	rs8028506	G	A		G	A		0.14191	0.066374	0.013603	1.07e-06		0.1448	0.00449015	0.0103222	0.6635	TRUE	0.00107293	35.6692	23.8082
25019	IDP T1 FIRST left hippocampus volume	rs10964597	T	G		T	G		0.19998	-0.054759	0.011977	4.86e-06		0.1752	-0.00275829	0.00988636	0.780001	TRUE	0.000959463	31.8934	20.9033
25019	IDP T1 FIRST left hippocampus volume	rs11794318	C	G		C	G		0.3635	0.061405	0.009916	6.02e-10		0.3546	-0.00467291	0.00753695	0.535499	TRUE	0.00174478	58.0436	38.3473
25019	IDP T1 FIRST left hippocampus volume	rs12706122	A	G		A	G		0.24356	0.05451	0.01109	8.93e-07		0.2431	-0.0152715	0.00849358	0.0722504	TRUE	0.00109487	36.3994	24.1596
25019	IDP T1 FIRST left hippocampus volume	rs1912719	C	T		C	T		0.55162	-0.045571	0.0096017	2.09e-06		0.5572	-0.00424538	0.00729446	0.560701	TRUE	0.00102729	34.1504	22.5258
25019	IDP T1 FIRST left hippocampus volume	rs3828616	G	A		G	A		0.33123	0.06019	0.010091	2.48e-09		0.298	0.00842438	0.00800036	0.2921	TRUE	0.00160504	53.3874	35.5779
25019	IDP T1 FIRST left hippocampus volume	rs57774739	A	G		A	G		0.052781	-0.099311	0.021239	2.95e-06		0.0538	0.00468032	0.0167753	0.780001	TRUE	0.000986172	32.7821	21.8638
25019	IDP T1 FIRST left hippocampus volume	rs6927268	G	T		G	T		0.20717	-0.060686	0.011701	2.16e-07		0.2167	-0.0125065	0.00875194	0.1531	TRUE	0.0012098	40.2249	26.8987
25019	IDP T1 FIRST left hippocampus volume	rs73135364	G	A		G	A		0.22515	-0.052521	0.011411	4.19e-06		0.2229	-0.00982084	0.00909337	0.28	TRUE	0.000962466	31.9933	21.1845
25019	IDP T1 FIRST left hippocampus volume	rs7568039	C	A		C	A		0.7391	0.056618	0.010936	2.27e-07		0.741	0.000216544	0.00866175	0.98	TRUE	0.00123628	41.1064	26.8035
25019	IDP T1 FIRST left hippocampus volume	rs78570253	T	C		T	C		0.066393	-0.10021	0.019194	1.8e-07		0.0678	0.00652512	0.0143725	0.6498	TRUE	0.00124491	41.3938	27.2578
25020	IDP T1 FIRST right hippocampus volume	rs10494303	A	G		A	G		0.42425	-0.046423	0.0096262	1.43e-06		0.4307	0.00614661	0.00748673	0.4118	TRUE	0.00105282	34.9998	23.2572
25020	IDP T1 FIRST right hippocampus volume	rs11068224	A	G		A	G		0.079904	0.10619	0.017496	1.31e-09		0.0791	0.0129474	0.0138474	0.35	TRUE	0.00165805	55.1538	36.8375
25020	IDP T1 FIRST right hippocampus volume	rs11759408	A	G		A	G		0.046946	-0.1042	0.022592	4.01e-06		0.0442	-0.0323512	0.0181037	0.0739997	TRUE	0.000971587	32.2968	21.2729
25020	IDP T1 FIRST right hippocampus volume	rs12726854	C	A		C	A		0.13946	-0.066646	0.013902	1.64e-06		0.1382	-0.0155288	0.0106362	0.1444	TRUE	0.0010661	35.442	22.9823
25020	IDP T1 FIRST right hippocampus volume	rs55663559	A	G		A	G		0.15335	0.060665	0.0132	4.33e-06		0.1557	0.00751294	0.0101801	0.4608	TRUE	0.00095564	31.7662	21.1217
25020	IDP T1 FIRST right hippocampus volume	rs652877	A	G		A	G		0.85473	-0.061725	0.013479	4.69e-06		0.8568	-0.000401475	0.0102942	0.9688	TRUE	0.000946144	31.4502	20.9704
25020	IDP T1 FIRST right hippocampus volume	rs6690450	A	C		A	C		0.50656	-0.05225	0.0094864	3.67e-08		0.5157	-0.00297838	0.00719416	0.6787	TRUE	0.0013648	45.3855	30.3368
25020	IDP T1 FIRST right hippocampus volume	rs7020341	C	G		C	G		0.36318	0.053191	0.0099065	7.98e-08		0.3611	-0.00562706	0.00752281	0.4547	TRUE	0.00130871	43.5181	28.8294
25020	IDP T1 FIRST right hippocampus volume	rs7920603	A	T		A	T		0.047806	-0.10347	0.022425	3.97e-06		0.05	0.026977	0.0173486	0.12	TRUE	0.000974691	32.4001	21.2894
25021	IDP T1 FIRST left amygdala volume	rs423266	A	G		A	G		0.60905	0.044621	0.0097388	4.64e-06		0.6241	0.00340472	0.00743389	0.647201	TRUE	0.000948162	31.5174	20.9927
25021	IDP T1 FIRST left amygdala volume	rs4901878	A	G		A	G		0.4336	0.047343	0.0096335	8.97e-07		0.4426	-0.00139823	0.00728247	0.8478	TRUE	0.00110092	36.6006	24.1515
25022	IDP T1 FIRST right amygdala volume	rs10923376	T	G		T	G		0.38876	0.045572	0.0097141	2.73e-06		0.3719	-5.21e-05	0.00744892	0.9942	TRUE	0.000987005	32.8098	22.0085
25022	IDP T1 FIRST right amygdala volume	rs11804807	A	C		A	C		0.074023	0.099446	0.018255	5.16e-08		0.0711	0.0102839	0.0143429	0.4731	TRUE	0.00135572	45.0834	29.6764
25022	IDP T1 FIRST right amygdala volume	rs12299639	A	G		A	G		0.51147	0.045735	0.009469	1.37e-06		0.5254	-0.00749663	0.00724313	0.3009	TRUE	0.00104529	34.7495	23.3286
25022	IDP T1 FIRST right amygdala volume	rs139902	C	A		C	A		0.63403	-0.045812	0.0098508	3.33e-06		0.6459	-0.000114786	0.0076524	0.9878	TRUE	0.000973966	32.376	21.628
25022	IDP T1 FIRST right amygdala volume	rs3793569	G	A		G	A		0.15883	-0.060121	0.013094	4.43e-06		0.1556	-0.00669573	0.0099196	0.4996	TRUE	0.000965826	32.1051	21.0818
25022	IDP T1 FIRST right amygdala volume	rs4554234	G	A		G	A		0.81077	0.055626	0.01208	4.15e-06		0.8174	0.00829787	0.00959291	0.387	TRUE	0.000949453	31.5603	21.2042
25022	IDP T1 FIRST right amygdala volume	rs7686327	T	G		T	G		0.21542	-0.053933	0.01163	3.55e-06		0.202	-0.00762339	0.00906468	0.4004	TRUE	0.000983246	32.6848	21.5055
25022	IDP T1 FIRST right amygdala volume	rs869844	C	T		C	T		0.70411	0.049132	0.010404	2.34e-06		0.6994	0.00145001	0.00823869	0.86	TRUE	0.00100584	33.4366	22.3012
25023	IDP T1 FIRST left accumbens volume	rs10206465	T	A		T	A		0.61982	-0.046688	0.0098396	2.1e-06		0.6357	0.00133016	0.00760093	0.8611	TRUE	0.0010273	34.1505	22.5142
25023	IDP T1 FIRST left accumbens volume	rs10840457	G	A		G	A		0.68374	-0.050476	0.010228	8.06e-07		0.6911	0.00629001	0.00780398	0.4204	TRUE	0.00110188	36.6328	24.355
25023	IDP T1 FIRST left accumbens volume	rs11611270	G	T		G	T		0.18249	-0.057816	0.012303	2.63e-06		0.1882	-0.0109336	0.00971011	0.26	TRUE	0.000997374	33.1549	22.0838
25023	IDP T1 FIRST left accumbens volume	rs1213905	A	G		A	G		0.41196	0.045537	0.009636	2.31e-06		0.4191	0.00818872	0.00736396	0.2663	TRUE	0.00100466	33.3974	22.3324
25023	IDP T1 FIRST left accumbens volume	rs2052412	T	C		T	C		0.44616	-0.044414	0.0095571	3.38e-06		0.4515	-0.00501717	0.00746603	0.501601	TRUE	0.000974866	32.4059	21.5967
25023	IDP T1 FIRST left accumbens volume	rs2764264	T	C		T	C		0.6923	0.059692	0.010285	6.57e-09		0.6786	-0.0106764	0.00776469	0.1691	TRUE	0.00151804	50.4893	33.684
25023	IDP T1 FIRST left accumbens volume	rs34255419	T	C		T	C		0.46928	-0.05726	0.0094983	1.68e-09		0.5001	0.00233286	0.00731305	0.749899	TRUE	0.00163317	54.3245	36.3422
25023	IDP T1 FIRST left accumbens volume	rs4844484	C	T		C	T		0.68985	0.048673	0.01026	2.11e-06		0.7012	0.00158491	0.00796435	0.8419	TRUE	0.00101375	33.6999	22.5051
25023	IDP T1 FIRST left accumbens volume	rs59967381	A	G		A	G		0.1369	-0.0717	0.013786	2e-07		0.1391	-0.000427823	0.0104347	0.9673	TRUE	0.00121488	40.394	27.0497
25023	IDP T1 FIRST left accumbens volume	rs62269366	C	T		C	T		0.17838	-0.060724	0.012456	1.1e-06		0.1931	0.00358262	0.00916272	0.695799	TRUE	0.00108086	35.933	23.7664
25023	IDP T1 FIRST left accumbens volume	rs6576265	T	C		T	C		0.605	-0.047601	0.0096982	9.25e-07		0.6132	-0.0058666	0.00745439	0.4315	TRUE	0.00108297	36.0032	24.0907
25023	IDP T1 FIRST left accumbens volume	rs7322447	C	T		C	T		0.071889	-0.087537	0.018487	2.2e-06		0.0844	-0.00724072	0.0130935	0.580399	TRUE	0.00102253	33.9919	22.4208
25024	IDP T1 FIRST right accumbens volume	rs1000002	T	C		T	C		0.48454	0.054219	0.0095237	1.26e-08		0.478	0.00409385	0.00720748	0.570401	TRUE	0.00146844	48.8373	32.4109
25024	IDP T1 FIRST right accumbens volume	rs10813641	G	C		G	C		0.82049	0.061292	0.012453	8.63e-07		0.8112	-0.0152086	0.00933617	0.1032	TRUE	0.00110662	36.7905	24.2248
25024	IDP T1 FIRST right accumbens volume	rs1178320	A	C		A	C		0.30176	-0.050075	0.010423	1.56e-06		0.3008	0.0168812	0.00813554	0.0379997	TRUE	0.00105667	35.128	23.0811
25024	IDP T1 FIRST right accumbens volume	rs12247369	G	A		G	A		0.14304	0.07108	0.013617	1.81e-07		0.1527	-0.00485501	0.010374	0.64	TRUE	0.00123863	41.1848	27.2478
25024	IDP T1 FIRST right accumbens volume	rs13411635	T	C		T	C		0.15222	0.062147	0.013276	2.87e-06		0.1542	0.00188853	0.0102637	0.8542	TRUE	0.000996839	33.1371	21.9132
25024	IDP T1 FIRST right accumbens volume	rs2279829	T	C		T	C		0.21997	-0.055278	0.011474	1.46e-06		0.2177	-0.00579313	0.00873775	0.5075	TRUE	0.0010486	34.8595	23.21
25024	IDP T1 FIRST right accumbens volume	rs2514524	G	C		G	C		0.62929	0.047234	0.0098872	1.79e-06		0.6093	-0.0157402	0.007524	0.0364603	TRUE	0.00104094	34.6045	22.8225
25024	IDP T1 FIRST right accumbens volume	rs3794079	T	C		T	C		0.20449	0.057619	0.011877	1.23e-06		0.197	-0.00868691	0.00949389	0.36	TRUE	0.00108014	35.9091	23.5352
25024	IDP T1 FIRST right accumbens volume	rs7558332	G	A		G	A		0.53174	-0.044594	0.0095254	2.86e-06		0.5254	0.0237944	0.00749429	0.0015	TRUE	0.000990306	32.9197	21.9173
25025	IDP T1 FIRST brain stem+4th ventricle volume	rs10896449	G	A		G	A		0.50643	0.045307	0.0095139	1.93e-06		0.4927	0.0136638	0.00720283	0.0578695	TRUE	0.00102619	34.1138	22.6785
25025	IDP T1 FIRST brain stem+4th ventricle volume	rs11111088	C	T		C	T		0.48033	-0.070573	0.0095383	1.42e-13		0.4586	0.00537588	0.00750821	0.4738	TRUE	0.00248642	82.7773	54.7438
25025	IDP T1 FIRST brain stem+4th ventricle volume	rs111615212	C	T		C	T		0.062216	0.093502	0.019692	2.07e-06		0.0564	0.0157578	0.0156018	0.3125	TRUE	0.00102018	33.9137	22.5456
25025	IDP T1 FIRST brain stem+4th ventricle volume	rs11605232	C	T		C	T		0.46828	-0.052621	0.0095553	3.69e-08		0.4858	-0.00274273	0.00731395	0.707301	TRUE	0.00137891	45.8555	30.327
25025	IDP T1 FIRST brain stem+4th ventricle volume	rs12523793	A	G		A	G		0.33149	0.046293	0.010057	4.19e-06		0.3274	-0.00804345	0.00800343	0.315	TRUE	0.000949815	31.5724	21.1882
25025	IDP T1 FIRST brain stem+4th ventricle volume	rs2387818	G	T		G	T		0.48007	0.043457	0.0095109	4.92e-06		0.4829	0.000857547	0.00758891	0.91	TRUE	0.000942755	31.3375	20.8774
25025	IDP T1 FIRST brain stem+4th ventricle volume	rs2600205	G	A		G	A		0.49509	0.047522	0.00947	5.26e-07		0.47	-0.0235151	0.00735765	0.001393	TRUE	0.00112906	37.5374	25.182
25025	IDP T1 FIRST brain stem+4th ventricle volume	rs2807357	G	A		G	A		0.36333	-0.048288	0.0098476	9.48e-07		0.3546	0.00652378	0.00763909	0.3932	TRUE	0.00107876	35.8632	24.0446
25025	IDP T1 FIRST brain stem+4th ventricle volume	rs34190379	A	G		A	G		0.21008	-0.054068	0.011713	3.93e-06		0.2033	0.0198613	0.00904021	0.0280298	TRUE	0.000970238	32.2519	21.3081
25025	IDP T1 FIRST brain stem+4th ventricle volume	rs35468019	A	G		A	G		0.42641	0.04729	0.0096431	9.46e-07		0.4308	0.0039809	0.0074829	0.5946	TRUE	0.00109395	36.3688	24.0495
25025	IDP T1 FIRST brain stem+4th ventricle volume	rs4946935	G	A		G	A		0.71154	0.069058	0.0105	4.92e-11		0.6982	-0.0140743	0.00784518	0.0728501	TRUE	0.00195769	65.1403	43.2563
25025	IDP T1 FIRST brain stem+4th ventricle volume	rs580606	G	A		G	A		0.41393	0.05	0.0096582	2.28e-07		0.4024	0.00362115	0.0077375	0.64	TRUE	0.00121296	40.3301	26.8008
25025	IDP T1 FIRST brain stem+4th ventricle volume	rs6081875	G	A		G	A		0.86419	-0.069496	0.013991	6.85e-07		0.8708	0.0144581	0.0110536	0.1908	TRUE	0.00113368	37.6911	24.673
25025	IDP T1 FIRST brain stem+4th ventricle volume	rs6138536	G	A		G	A		0.45976	-0.052876	0.0095567	3.18e-08		0.4752	-0.00987448	0.00723935	0.1724	TRUE	0.00138888	46.1875	30.6127
25025	IDP T1 FIRST brain stem+4th ventricle volume	rs62461360	C	T		C	T		0.071406	0.10452	0.018692	2.28e-08		0.0625	-0.0287502	0.0155239	0.064	TRUE	0.00144874	48.1809	31.2671
25025	IDP T1 FIRST brain stem+4th ventricle volume	rs758970	G	A		G	A		0.58515	0.045062	0.0096624	3.13e-06		0.5951	0.0145261	0.00736243	0.04853	TRUE	0.000985846	32.7713	21.7496
25025	IDP T1 FIRST brain stem+4th ventricle volume	rs7764128	A	G		A	G		0.10834	0.085129	0.015283	2.58e-08		0.1116	0.00683614	0.0115281	0.5533	TRUE	0.00140015	46.5626	31.0269
25025	IDP T1 FIRST brain stem+4th ventricle volume	rs985223	A	G		A	G		0.60965	-0.064287	0.0097073	3.61e-11		0.5901	0.00216424	0.00738647	0.769699	TRUE	0.00196703	65.4519	43.8581
25026	IDP SWI T2star left thalamus	rs10736716	G	C		G	C		0.63263	-0.070118	0.010403	1.62e-11		0.6303	0.00283986	0.00757296	0.7079	TRUE	0.0022853	68.8396	45.4299
25026	IDP SWI T2star left thalamus	rs1800562	A	G		A	G		0.076736	-0.15424	0.018638	1.36e-16		0.0623	0.00193729	0.0152543	0.8992	TRUE	0.00337092	101.652	68.485
25026	IDP SWI T2star left thalamus	rs34459426	G	T		G	T		0.33656	-0.054562	0.01077	4.1e-07		0.3378	0.00303701	0.00768864	0.6931	TRUE	0.00132946	40.0087	25.6655
25026	IDP SWI T2star left thalamus	rs6812708	A	G		A	G		0.73923	0.070114	0.011394	7.72e-10		0.7388	0.00615541	0.00818538	0.4523	TRUE	0.00189529	57.0693	37.8667
25026	IDP SWI T2star left thalamus	rs8068689	C	T		C	T		0.46563	-0.046272	0.010026	3.95e-06		0.4581	0.0142355	0.00724819	0.0495199	TRUE	0.00106549	32.0564	21.3001
25027	IDP SWI T2star right thalamus	rs1800562	A	G		A	G		0.076736	-0.17008	0.018631	7.57e-20		0.0623	0.00193729	0.0152543	0.8992	TRUE	0.00409885	123.694	83.3363
25027	IDP SWI T2star right thalamus	rs2072860	A	G		A	G		0.53609	-0.046512	0.01004	3.63e-06		0.5401	-0.00106268	0.00727866	0.8836	TRUE	0.00107605	32.3744	21.4616
25027	IDP SWI T2star right thalamus	rs2980506	G	A		G	A		0.24747	-0.058121	0.011658	6.23e-07		0.2527	0.0168814	0.00829144	0.04176	TRUE	0.00125818	37.861	24.8552
25027	IDP SWI T2star right thalamus	rs4428180	G	A		G	A		0.1505	-0.082667	0.014014	3.72e-09		0.1459	-0.00222833	0.0102217	0.8273	TRUE	0.00174741	52.6085	34.7969
25027	IDP SWI T2star right thalamus	rs4793090	A	G		A	G		0.65913	0.054535	0.010488	2.01e-07		0.6574	-0.01951	0.0076211	0.01046	TRUE	0.00133641	40.2183	27.0374
25027	IDP SWI T2star right thalamus	rs4963441	C	G		C	G		0.61869	-0.079646	0.010302	1.12e-14		0.6148	0.00379782	0.00747602	0.611699	TRUE	0.00299302	90.2222	59.7702
25027	IDP SWI T2star right thalamus	rs526546	G	A		G	A		0.72382	-0.052277	0.011205	3.1e-06		0.7127	-0.000823817	0.00823817	0.92	TRUE	0.00109263	32.8739	21.767
25027	IDP SWI T2star right thalamus	rs7593335	G	A		G	A		0.71123	0.053376	0.010974	1.16e-06		0.709	-0.00715413	0.00799344	0.371	TRUE	0.00117026	35.2123	23.6571
25027	IDP SWI T2star right thalamus	rs8181629	A	G		A	G		0.23449	0.055528	0.01179	2.5e-06		0.2234	-0.00930122	0.00897801	0.3	TRUE	0.00110695	33.3052	22.1818
25028	IDP SWI T2star left caudate	rs11784870	A	G		A	G		0.16247	0.089926	0.013604	3.93e-11		0.1589	-0.011817	0.00994693	0.2347	TRUE	0.00220077	66.2877	43.6956
25028	IDP SWI T2star left caudate	rs12904615	T	C		T	C		0.53716	0.053005	0.010118	1.63e-07		0.5297	-0.00169474	0.00721165	0.814	TRUE	0.00139701	42.0443	27.4438
25028	IDP SWI T2star left caudate	rs1729413	G	T		G	T		0.45037	-0.046135	0.010076	4.71e-06		0.4553	0.00221221	0.00722944	0.7596	TRUE	0.00105373	31.7023	20.9645
25028	IDP SWI T2star left caudate	rs1800562	A	G		A	G		0.076736	-0.19941	0.018616	1.06e-26		0.0623	0.00193729	0.0152543	0.8992	TRUE	0.00563442	170.296	114.742
25028	IDP SWI T2star left caudate	rs2279014	T	C		T	C		0.37269	0.047809	0.010332	3.73e-06		0.3575	0.00615812	0.00751907	0.4129	TRUE	0.00106876	32.1548	21.4117
25028	IDP SWI T2star left caudate	rs28545597	T	G		T	G		0.13819	0.066095	0.014455	4.85e-06		0.1575	-0.00213787	0.00989757	0.8293	TRUE	0.00104053	31.3047	20.9074
25028	IDP SWI T2star left caudate	rs2878549	C	T		C	T		0.95145	-0.11846	0.023212	3.36e-07		0.9556	-0.0156642	0.0175411	0.372	TRUE	0.00129643	39.0134	26.0446
25028	IDP SWI T2star left caudate	rs35368177	A	G		A	G		0.13175	0.071688	0.014797	1.28e-06		0.1225	0.00663987	0.0110114	0.5463	TRUE	0.00117576	35.3779	23.4718
25028	IDP SWI T2star left caudate	rs3808337	T	C		T	C		0.50613	-0.055733	0.010057	3.03e-08		0.5189	0.000415982	0.00742825	0.9552	TRUE	0.00155285	46.7419	30.7106
25028	IDP SWI T2star left caudate	rs4417750	T	C		T	C		0.87869	0.099533	0.01533	8.63e-11		0.8767	-0.00137066	0.0109653	0.9005	TRUE	0.00211201	63.6088	42.1551
25028	IDP SWI T2star left caudate	rs4428180	G	A		G	A		0.1505	-0.14186	0.01399	4.19e-24		0.1459	-0.00222833	0.0102217	0.8273	TRUE	0.00514576	155.451	102.822
25028	IDP SWI T2star left caudate	rs4489954	G	T		G	T		0.69663	0.052167	0.010889	1.67e-06		0.677	-0.0111155	0.00776221	0.1522	TRUE	0.00115026	34.6098	22.9517
25028	IDP SWI T2star left caudate	rs61084330	G	A		G	A		0.26346	-0.12735	0.011318	2.77e-29		0.2693	0	0.00848681	1	TRUE	0.00629418	190.363	126.607
25028	IDP SWI T2star left caudate	rs645293	C	T		C	T		0.64504	-0.048419	0.010469	3.77e-06		0.6463	0.00134239	0.00754153	0.8591	TRUE	0.00107356	32.2995	21.3905
25028	IDP SWI T2star left caudate	rs6591679	G	A		G	A		0.36622	0.092606	0.010403	5.97e-19		0.3693	-0.00410322	0.00757052	0.587899	TRUE	0.00398097	120.122	79.243
25028	IDP SWI T2star left caudate	rs684214	T	C		T	C		0.2796	-0.11362	0.011129	2.07e-24		0.2635	0.0295612	0.00853136	0.000530005	TRUE	0.00520056	157.115	104.231
25028	IDP SWI T2star left caudate	rs718912	T	A		T	A		0.33971	0.052555	0.010526	6e-07		0.3257	0.00782659	0.00792165	0.3231	TRUE	0.00123909	37.2857	24.9288
25028	IDP SWI T2star left caudate	rs73874602	T	G		T	G		0.10197	0.077596	0.016607	2.99e-06		0.1079	-0.0120416	0.0116232	0.3001	TRUE	0.00110274	33.1782	21.8321
25028	IDP SWI T2star left caudate	rs74490704	A	G		A	G		0.083927	-0.094437	0.018069	1.74e-07		0.0771	-0.0186979	0.0142623	0.19	TRUE	0.00137134	41.2709	27.3159
25028	IDP SWI T2star left caudate	rs7979705	T	C		T	C		0.20197	0.06995	0.012407	1.74e-08		0.2179	0.00197972	0.00872122	0.8208	TRUE	0.00157729	47.4788	31.7864
25028	IDP SWI T2star left caudate	rs9376003	G	A		G	A		0.16176	0.06268	0.013515	3.54e-06		0.1528	-0.00225564	0.0100251	0.8218	TRUE	0.00106544	32.0548	21.5093
25029	IDP SWI T2star right caudate	rs1004787	A	G		A	G		0.52645	0.04714	0.010068	2.86e-06		0.553	0.00510061	0.00756768	0.5	TRUE	0.00110798	33.3362	21.9226
25029	IDP SWI T2star right caudate	rs11778179	T	C		T	C		0.16334	0.10002	0.013565	1.73e-13		0.1607	-0.0114858	0.00989298	0.2457	TRUE	0.00273429	82.4018	54.3668
25029	IDP SWI T2star right caudate	rs12793372	C	T		C	T		0.36611	0.083362	0.010407	1.21e-15		0.3692	-0.00369435	0.00757039	0.625801	TRUE	0.00322546	97.2517	64.1631
25029	IDP SWI T2star right caudate	rs13293998	C	T		C	T		0.25301	-0.05359	0.011594	3.82e-06		0.2619	-0.00727967	0.00819783	0.3746	TRUE	0.00108555	32.6606	21.3649
25029	IDP SWI T2star right caudate	rs147344450	T	C		T	C		0.028062	0.14186	0.030496	3.31e-06		0.0246	0.00484822	0.0240011	0.84	TRUE	0.00109776	33.0283	21.6388
25029	IDP SWI T2star right caudate	rs1491942	G	C		G	C		0.20155	0.058942	0.012462	2.26e-06		0.203	0.0113093	0.00897563	0.2078	TRUE	0.00111818	33.6433	22.3704
25029	IDP SWI T2star right caudate	rs1800562	A	G		A	G		0.076736	-0.20669	0.018612	1.44e-28		0.0623	0.00193729	0.0152543	0.8992	TRUE	0.00605332	183.035	123.325
25029	IDP SWI T2star right caudate	rs1892008	C	A		C	A		0.70324	0.055842	0.010925	3.22e-07		0.6907	-0.000871618	0.0079238	0.9124	TRUE	0.00130155	39.1678	26.1264
25029	IDP SWI T2star right caudate	rs2289947	C	T		C	T		0.30589	0.049547	0.010825	4.74e-06		0.2919	-0.00212371	0.0079243	0.788301	TRUE	0.00104246	31.3627	20.9498
25029	IDP SWI T2star right caudate	rs3851179	C	T		C	T		0.63092	-0.048965	0.010365	2.33e-06		0.635	0.0164364	0.00748468	0.0280698	TRUE	0.0011166	33.5957	22.3169
25029	IDP SWI T2star right caudate	rs4417750	T	C		T	C		0.87869	0.099956	0.01533	7.18e-11		0.8767	-0.00137066	0.0109653	0.9005	TRUE	0.00213	64.1517	42.5141
25029	IDP SWI T2star right caudate	rs4428180	G	A		G	A		0.1505	-0.13595	0.013993	2.9e-22		0.1459	-0.00222833	0.0102217	0.8273	TRUE	0.00472594	142.708	94.3923
25029	IDP SWI T2star right caudate	rs549174	A	G		A	G		0.41487	-0.047256	0.010126	3.08e-06		0.4013	-2.29e-05	0.00762727	0.9975	TRUE	0.0010842	32.6198	21.779
25029	IDP SWI T2star right caudate	rs61084330	G	A		G	A		0.26346	-0.13271	0.011315	1.16e-31		0.2693	0	0.00848681	1	TRUE	0.00683515	206.837	137.562
25029	IDP SWI T2star right caudate	rs684214	T	C		T	C		0.2796	-0.11634	0.011127	1.61e-25		0.2635	0.0295612	0.00853136	0.000530005	TRUE	0.00545254	164.769	109.321
25029	IDP SWI T2star right caudate	rs7979705	T	C		T	C		0.20197	0.073136	0.012406	3.8e-09		0.2179	0.00197972	0.00872122	0.8208	TRUE	0.00172424	51.9099	34.7535
25030	IDP SWI T2star left putamen	rs10179297	C	T		C	T		0.44633	0.046965	0.010121	3.5e-06		0.445	0.00670259	0.00736548	0.3627	TRUE	0.00109015	32.7991	21.5329
25030	IDP SWI T2star left putamen	rs10206543	A	G		A	G		0.60479	0.075321	0.010274	2.37e-13		0.6105	0.00281088	0.00741657	0.7048	TRUE	0.00271203	81.729	53.7469
25030	IDP SWI T2star left putamen	rs10518871	A	G		A	G		0.16325	0.070778	0.013547	1.76e-07		0.1817	0.00641967	0.00935812	0.4925	TRUE	0.0013686	41.1882	27.2967
25030	IDP SWI T2star left putamen	rs10842718	T	C		T	C		0.32995	-0.053689	0.010717	5.5e-07		0.3463	-0.0035058	0.00765458	0.6466	TRUE	0.00127455	38.3541	25.0971
25030	IDP SWI T2star left putamen	rs10853016	G	A		G	A		0.85222	0.10203	0.014092	4.63e-13		0.85	-0.0081849	0.0101802	0.4214	TRUE	0.00262212	79.0125	52.4216
25030	IDP SWI T2star left putamen	rs11213251	C	T		C	T		0.21939	0.063773	0.012117	1.43e-07		0.2179	-0.0110644	0.00894456	0.2159	TRUE	0.00139301	41.924	27.7002
25030	IDP SWI T2star left putamen	rs11729791	C	A		C	A		0.43695	-0.051496	0.010101	3.46e-07		0.4212	-0.0216718	0.007292	0.00295999	TRUE	0.00130484	39.2668	25.9907
25030	IDP SWI T2star left putamen	rs11784870	A	G		A	G		0.16247	0.10236	0.013599	5.42e-14		0.1589	-0.011817	0.00994693	0.2347	TRUE	0.00285144	85.9422	56.6561
25030	IDP SWI T2star left putamen	rs1491942	G	C		G	C		0.20155	0.061447	0.012461	8.25e-07		0.203	0.0113093	0.00897563	0.2078	TRUE	0.00121524	36.5672	24.3162
25030	IDP SWI T2star left putamen	rs1800562	A	G		A	G		0.076736	-0.26828	0.018573	4.69e-47		0.0623	0.00193729	0.0152543	0.8992	TRUE	0.0101984	309.66	208.647
25030	IDP SWI T2star left putamen	rs2293576	A	G		A	G		0.33321	0.060688	0.010582	9.89e-09		0.3291	-0.00916233	0.00765441	0.2312	TRUE	0.0016366	49.267	32.8905
25030	IDP SWI T2star left putamen	rs2403966	T	G		T	G		0.30178	-0.054086	0.010909	7.19e-07		0.2927	0.00352113	0.00800257	0.66	TRUE	0.00123277	37.0954	24.581
25030	IDP SWI T2star left putamen	rs2878549	C	T		C	T		0.95145	-0.14274	0.023205	7.84e-10		0.9556	-0.0156642	0.0175411	0.372	TRUE	0.00188233	56.6783	37.838
25030	IDP SWI T2star left putamen	rs314294	A	G		A	G		0.10598	0.081556	0.016422	6.88e-07		0.0901	0.0354132	0.0131111	0.00692198	TRUE	0.00126041	37.9283	24.6638
25030	IDP SWI T2star left putamen	rs3808335	G	A		G	A		0.52981	-0.065603	0.01004	6.55e-11		0.5437	0.00463477	0.00731036	0.5261	TRUE	0.00214423	64.5811	42.6953
25030	IDP SWI T2star left putamen	rs4148155	G	A		G	A		0.11551	-0.090108	0.015532	6.67e-09		0.1186	0.00534385	0.011133	0.630999	TRUE	0.00165909	49.9451	33.6567
25030	IDP SWI T2star left putamen	rs4428180	G	A		G	A		0.1505	-0.19815	0.013956	1.56e-45		0.1459	-0.00222833	0.0102217	0.8273	TRUE	0.0100396	304.791	201.589
25030	IDP SWI T2star left putamen	rs57280117	C	A		C	A		0.36613	0.083308	0.010407	1.26e-15		0.3691	-0.00384252	0.00757893	0.6125	TRUE	0.00322136	97.1276	64.08
25030	IDP SWI T2star left putamen	rs645293	C	T		C	T		0.64504	-0.051898	0.010468	7.19e-07		0.6463	0.00134239	0.00754153	0.8591	TRUE	0.00123338	37.1138	24.5795
25030	IDP SWI T2star left putamen	rs6726420	C	T		C	T		0.30562	0.069727	0.01083	1.24e-10		0.2881	-0.00342358	0.00796182	0.6671	TRUE	0.00206353	62.1456	41.452
25030	IDP SWI T2star left putamen	rs684214	T	C		T	C		0.2796	-0.13482	0.011117	9.89e-34		0.2635	0.0295612	0.00853136	0.000530005	TRUE	0.00732233	221.689	147.073
25030	IDP SWI T2star left putamen	rs694274	C	T		C	T		0.40149	-0.052759	0.01019	2.27e-07		0.4044	0.00379521	0.00747088	0.611599	TRUE	0.00133773	40.2581	26.8068
25030	IDP SWI T2star left putamen	rs748802	A	G		A	G		0.33129	-0.058986	0.010747	4.1e-08		0.3268	0.00246813	0.00809225	0.760001	TRUE	0.00154161	46.403	30.1247
25030	IDP SWI T2star left putamen	rs7979705	T	C		T	C		0.20197	0.102	0.012396	2.02e-16		0.2179	0.00197972	0.00872122	0.8208	TRUE	0.00335379	101.134	67.7076
25030	IDP SWI T2star left putamen	rs9264942	C	T		C	T		0.35078	0.065041	0.010447	4.89e-10		0.3551	0.00128525	0.00756027	0.8649	TRUE	0.00192678	58.0191	38.7607
25031	IDP SWI T2star right putamen	rs10179297	C	T		C	T		0.44633	0.05175	0.01012	3.19e-07		0.445	0.00670259	0.00736548	0.3627	TRUE	0.0013236	39.8323	26.1493
25031	IDP SWI T2star right putamen	rs10518871	A	G		A	G		0.16325	0.07393	0.013546	4.89e-08		0.1817	0.00641967	0.00935812	0.4925	TRUE	0.00149321	44.944	29.7865
25031	IDP SWI T2star right putamen	rs10792832	G	A		G	A		0.63252	-0.056931	0.010374	4.12e-08		0.6361	0.0171526	0.00750333	0.02227	TRUE	0.00150673	45.3516	30.1165
25031	IDP SWI T2star right putamen	rs11196758	T	C		T	C		0.13485	-0.11835	0.014561	4.61e-16		0.1335	-0.0076517	0.0108689	0.4813	TRUE	0.0032682	98.5446	66.0624
25031	IDP SWI T2star right putamen	rs11213253	A	G		A	G		0.21676	0.058657	0.01219	1.51e-06		0.2327	-0.00884991	0.00851772	0.2986	TRUE	0.00116827	35.1523	23.1543
25031	IDP SWI T2star right putamen	rs11722253	C	T		C	T		0.19637	0.057941	0.012561	4e-06		0.199	-0.0118299	0.00904425	0.191	TRUE	0.00105958	31.8784	21.2776
25031	IDP SWI T2star right putamen	rs11778179	T	C		T	C		0.16334	0.10078	0.013565	1.13e-13		0.1607	-0.0114858	0.00989298	0.2457	TRUE	0.00277601	83.6623	55.1962
25031	IDP SWI T2star right putamen	rs12793372	C	T		C	T		0.36611	0.085131	0.010407	3e-16		0.3692	-0.00369435	0.00757039	0.625801	TRUE	0.00336381	101.437	66.9151
25031	IDP SWI T2star right putamen	rs13116697	G	A		G	A		0.37972	-0.047468	0.01028	3.91e-06		0.3714	-0.00577164	0.0074569	0.4392	TRUE	0.00106141	31.9335	21.3214
25031	IDP SWI T2star right putamen	rs1371469	C	T		C	T		0.61983	0.06687	0.010312	9.12e-11		0.6277	0.0014791	0.00747022	0.8433	TRUE	0.00210738	63.469	42.051
25031	IDP SWI T2star right putamen	rs1491942	G	C		G	C		0.20155	0.064507	0.012461	2.28e-07		0.203	0.0113093	0.00897563	0.2078	TRUE	0.00133929	40.305	26.7983
25031	IDP SWI T2star right putamen	rs1800562	A	G		A	G		0.076736	-0.26851	0.018573	3.9e-47		0.0623	0.00193729	0.0152543	0.8992	TRUE	0.0102159	310.197	209.005
25031	IDP SWI T2star right putamen	rs2046814	T	G		T	G		0.57348	-0.055485	0.010093	3.91e-08		0.5765	0.00425318	0.00743562	0.567	TRUE	0.00150605	45.331	30.2211
25031	IDP SWI T2star right putamen	rs2269685	C	G		C	G		0.15288	0.11433	0.013873	1.81e-16		0.1705	0.00668219	0.00957334	0.4851	TRUE	0.00338568	102.099	67.9172
25031	IDP SWI T2star right putamen	rs2403966	T	G		T	G		0.30178	-0.053789	0.010909	8.26e-07		0.2927	0.00352113	0.00800257	0.66	TRUE	0.00121927	36.6887	24.3118
25031	IDP SWI T2star right putamen	rs2819865	G	A		G	A		0.681	-0.057701	0.010831	1.01e-07		0.7015	-0.013545	0.00790258	0.0864908	TRUE	0.00144655	43.5377	28.3811
25031	IDP SWI T2star right putamen	rs314294	A	G		A	G		0.10598	0.080617	0.016422	9.22e-07		0.0901	0.0354132	0.0131111	0.00692198	TRUE	0.00123156	37.0588	24.0991
25031	IDP SWI T2star right putamen	rs3851294	G	A		G	A		0.90958	0.092562	0.01733	9.33e-08		0.9069	-0.0198449	0.0126967	0.1181	TRUE	0.00140929	42.4146	28.5278
25031	IDP SWI T2star right putamen	rs3865110	G	A		G	A		0.39844	0.050335	0.010241	8.96e-07		0.4121	-0.0109574	0.00760932	0.15	TRUE	0.00121454	36.5462	24.1577
25031	IDP SWI T2star right putamen	rs4075352	G	A		G	A		0.4502	-0.051582	0.010089	3.21e-07		0.4353	0.00430145	0.00757297	0.57	TRUE	0.00131715	39.638	26.1397
25031	IDP SWI T2star right putamen	rs4148155	G	A		G	A		0.11551	-0.10138	0.015529	6.79e-11		0.1186	0.00534385	0.011133	0.630999	TRUE	0.00210013	63.2503	42.6204
25031	IDP SWI T2star right putamen	rs4296226	T	C		T	C		0.51568	0.0461	0.010081	4.83e-06		0.5123	-0.00222371	0.00721984	0.757801	TRUE	0.00106156	31.938	20.912
25031	IDP SWI T2star right putamen	rs4428180	G	A		G	A		0.1505	-0.1873	0.013964	7.57e-41		0.1459	-0.00222833	0.0102217	0.8273	TRUE	0.00897027	272.033	179.91
25031	IDP SWI T2star right putamen	rs56407236	A	G		A	G		0.068729	-0.10867	0.019787	4.03e-08		0.0649	0.0114385	0.0150904	0.4484	TRUE	0.0015117	45.5014	30.162
25031	IDP SWI T2star right putamen	rs61423551	A	G		A	G		0.52801	-0.073035	0.010035	3.52e-13		0.542	0.0056329	0.00730597	0.440599	TRUE	0.00265869	80.1171	52.9697
25031	IDP SWI T2star right putamen	rs6751553	G	A		G	A		0.32294	0.066117	0.010682	6.14e-10		0.309	-0.00634504	0.00781409	0.4166	TRUE	0.00191164	57.5624	38.3108
25031	IDP SWI T2star right putamen	rs684214	T	C		T	C		0.2796	-0.14384	0.011111	3.55e-38		0.2635	0.0295612	0.00853136	0.000530005	TRUE	0.0083349	252.602	167.592
25031	IDP SWI T2star right putamen	rs7126378	T	G		T	G		0.4267	0.054062	0.01013	9.58e-08		0.4175	-0.00774619	0.00741973	0.2966	TRUE	0.00142994	43.0371	28.4817
25031	IDP SWI T2star right putamen	rs748802	A	G		A	G		0.33129	-0.057638	0.010748	8.29e-08		0.3268	0.00246813	0.00809225	0.760001	TRUE	0.00147195	44.3033	28.7583
25031	IDP SWI T2star right putamen	rs7576788	C	T		C	T		0.44339	-0.048839	0.010035	1.14e-06		0.4392	-0.0116979	0.00746994	0.1174	TRUE	0.00117734	35.4254	23.6864
25031	IDP SWI T2star right putamen	rs7655064	C	T		C	T		0.12746	-0.077127	0.015011	2.8e-07		0.1261	0.00127043	0.0112428	0.91	TRUE	0.00132313	39.818	26.3994
25031	IDP SWI T2star right putamen	rs7747638	T	C		T	C		0.12857	-0.075574	0.015072	5.37e-07		0.1338	0.0134334	0.0109482	0.22	TRUE	0.00127981	38.5128	25.1422
25031	IDP SWI T2star right putamen	rs7982953	T	G		T	G		0.65389	-0.050703	0.01052	1.45e-06		0.6642	0.00561342	0.00771074	0.4666	TRUE	0.00116363	35.0126	23.2293
25031	IDP SWI T2star right putamen	rs8064521	A	C		A	C		0.84407	0.086551	0.0138	3.65e-10		0.8453	-0.0102446	0.0100733	0.3091	TRUE	0.00197189	59.3802	39.3356
25031	IDP SWI T2star right putamen	rs9922349	A	C		A	C		0.31118	0.065422	0.010844	1.64e-09		0.3131	-0.00409414	0.00802773	0.61	TRUE	0.00183483	55.2452	36.3973
25032	IDP SWI T2star left pallidum	rs11240351	G	A		G	A		0.4063	0.050014	0.010148	8.36e-07		0.4323	-0.0150953	0.00727486	0.0380102	TRUE	0.00120678	36.3123	24.2897
25032	IDP SWI T2star left pallidum	rs1800562	A	G		A	G		0.076736	-0.12145	0.01865	7.6e-11		0.0623	0.00193729	0.0152543	0.8992	TRUE	0.00209002	62.945	42.407
25032	IDP SWI T2star left pallidum	rs34206448	C	T		C	T		0.26168	0.14076	0.011454	1.38e-34		0.2536	-0.00586464	0.00843833	0.4869	TRUE	0.00765603	231.87	151.023
25032	IDP SWI T2star left pallidum	rs419752	T	C		T	C		0.051236	0.10407	0.022632	4.28e-06		0.0483	0.0161297	0.0171959	0.3483	TRUE	0.00105297	31.6792	21.1449
25032	IDP SWI T2star left pallidum	rs4428180	G	A		G	A		0.1505	-0.13628	0.013993	2.3e-22		0.1459	-0.00222833	0.0102217	0.8273	TRUE	0.00474891	143.405	94.8511
25032	IDP SWI T2star left pallidum	rs655582	C	T		C	T		0.1672	0.064129	0.013435	1.83e-06		0.1727	-0.000372696	0.0095563	0.9691	TRUE	0.00114529	34.46	22.7842
25032	IDP SWI T2star left pallidum	rs7131262	A	T		A	T		0.28991	0.051603	0.011001	2.74e-06		0.2906	-0.0112179	0.00799568	0.1607	TRUE	0.00109637	32.9864	22.0032
25032	IDP SWI T2star left pallidum	rs7146395	C	A		C	A		0.67274	-0.051618	0.010631	1.21e-06		0.6735	0.00389154	0.00790963	0.622801	TRUE	0.0011732	35.3008	23.5751
25032	IDP SWI T2star left pallidum	rs7678131	G	T		G	T		0.61242	0.046952	0.010224	4.41e-06		0.6286	0.00148254	0.00752558	0.8437	TRUE	0.00104652	31.4852	21.0895
25033	IDP SWI T2star right pallidum	rs10179297	C	T		C	T		0.44633	0.049764	0.01012	8.85e-07		0.445	0.00670259	0.00736548	0.3627	TRUE	0.00122396	36.83	24.1807
25033	IDP SWI T2star right pallidum	rs111625920	T	C		T	C		0.28942	-0.066787	0.010986	1.23e-09		0.2878	0.00249668	0.00821275	0.761001	TRUE	0.00183466	55.2402	36.9577
25033	IDP SWI T2star right pallidum	rs11196764	T	C		T	C		0.13475	-0.067321	0.014553	3.76e-06		0.1343	-0.00935132	0.0108108	0.3872	TRUE	0.00105682	31.7953	21.3991
25033	IDP SWI T2star right pallidum	rs12414777	T	C		T	C		0.17826	0.073714	0.013076	1.75e-08		0.1963	-0.0177771	0.00906534	0.0499103	TRUE	0.00159191	47.9195	31.7797
25033	IDP SWI T2star right pallidum	rs12617973	T	C		T	C		0.20954	-0.093133	0.012266	3.27e-14		0.2114	0.0250226	0.00924365	0.00678001	TRUE	0.00287332	86.6036	57.6503
25033	IDP SWI T2star right pallidum	rs1800562	A	G		A	G		0.076736	-0.13506	0.018645	4.52e-13		0.0623	0.00193729	0.0152543	0.8992	TRUE	0.00258469	77.8816	52.4721
25033	IDP SWI T2star right pallidum	rs34228231	A	G		A	G		0.24059	0.061376	0.011751	1.78e-07		0.2294	-0.00577364	0.00896528	0.5197	TRUE	0.00137652	41.4268	27.2802
25033	IDP SWI T2star right pallidum	rs351260	A	G		A	G		0.33971	-0.049544	0.010547	2.65e-06		0.3218	0.00143294	0.00783029	0.8544	TRUE	0.00110117	33.1311	22.066
25033	IDP SWI T2star right pallidum	rs35739593	C	T		C	T		0.12996	-0.070459	0.014852	2.11e-06		0.1286	-0.018959	0.0107416	0.0776301	TRUE	0.00112267	33.7786	22.5062
25033	IDP SWI T2star right pallidum	rs4075352	G	A		G	A		0.4502	-0.054189	0.010089	7.91e-08		0.4353	0.00430145	0.00757297	0.57	TRUE	0.00145366	43.7519	28.8487
25033	IDP SWI T2star right pallidum	rs4428180	G	A		G	A		0.1505	-0.14529	0.013988	3.3e-25		0.1459	-0.00222833	0.0102217	0.8273	TRUE	0.00539761	163.1	107.885
25033	IDP SWI T2star right pallidum	rs56101865	T	C		T	C		0.38578	-0.049312	0.010345	1.88e-06		0.3715	0.0162588	0.00779423	0.0369999	TRUE	0.00115239	34.6738	22.7219
25033	IDP SWI T2star right pallidum	rs57280117	C	A		C	A		0.36613	0.10981	0.010395	5.12e-26		0.3691	-0.00384252	0.00757893	0.6125	TRUE	0.00559692	169.157	111.592
25033	IDP SWI T2star right pallidum	rs7599216	G	T		G	T		0.92492	0.12705	0.018854	1.64e-11		0.9212	0.00156085	0.0136917	0.9096	TRUE	0.00224186	67.5281	45.409
25033	IDP SWI T2star right pallidum	rs996426	C	A		C	A		0.25738	0.1419	0.011512	8.73e-35		0.252	-0.000771083	0.00876231	0.93	TRUE	0.00769726	233.128	151.937
25034	IDP SWI T2star left hippocampus	rs11634736	C	T		C	T		0.57716	0.047761	0.010084	2.19e-06		0.5875	0.0045905	0.007416	0.5361	TRUE	0.00111339	33.4993	22.4327
25034	IDP SWI T2star left hippocampus	rs34977812	A	C		A	C		0.077081	0.088728	0.018798	2.37e-06		0.085	0.0155253	0.0134302	0.2475	TRUE	0.00112011	33.7017	22.2791
25034	IDP SWI T2star left hippocampus	rs663986	A	C		A	C		0.051163	0.11161	0.022631	8.21e-07		0.0552	0.0104585	0.0161646	0.5176	TRUE	0.00120944	36.3925	24.322
25034	IDP SWI T2star left hippocampus	rs7317190	G	A		G	A		0.65082	-0.052087	0.010572	8.42e-07		0.6429	-0.00141881	0.00750695	0.8503	TRUE	0.0012331	37.1054	24.2742
25035	IDP SWI T2star right hippocampus	rs12533196	T	G		T	G		0.56226	0.052023	0.010093	2.57e-07		0.5697	-0.0017424	0.00729038	0.811	TRUE	0.00133221	40.0918	26.5675
25035	IDP SWI T2star right hippocampus	rs224333	A	G		A	G		0.3619	-0.049799	0.010333	1.45e-06		0.3792	2.25e-05	0.0075056	0.9972	TRUE	0.00114538	34.4626	23.2267
25035	IDP SWI T2star right hippocampus	rs4246215	T	G		T	G		0.36119	0.049018	0.01038	2.35e-06		0.3583	-0.00339315	0.00755712	0.6531	TRUE	0.00110879	33.3605	22.3006
25036	IDP SWI T2star left amygdala	rs13208539	G	A		G	A		0.093294	-0.081713	0.017193	2.02e-06		0.0917	-0.0193732	0.0131255	0.14	TRUE	0.00112962	33.988	22.5881
25036	IDP SWI T2star left amygdala	rs139755745	A	G		A	G		0.26919	-0.052297	0.011301	3.72e-06		0.268	-0.00327746	0.00815289	0.687401	TRUE	0.00107609	32.3755	21.4151
25036	IDP SWI T2star left amygdala	rs4862044	A	G		A	G		0.8839	-0.073633	0.01553	2.14e-06		0.8821	-0.00264901	0.0116185	0.82	TRUE	0.00111278	33.4808	22.4803
25037	IDP SWI T2star right amygdala	rs11884648	A	G		A	G		0.24613	0.05768	0.011647	7.39e-07		0.2411	-0.0117911	0.00879278	0.18	TRUE	0.00123464	37.1518	24.5258
25038	IDP SWI T2star left accumbens	rs2303510	A	G		A	G		0.32185	0.051147	0.010695	1.74e-06		0.3169	0.00832118	0.00774064	0.2822	TRUE	0.00114196	34.3596	22.8707
25038	IDP SWI T2star left accumbens	rs6919556	G	A		G	A		0.30503	-0.0555	0.010894	3.53e-07		0.3181	-7.91e-05	0.00791231	0.9923	TRUE	0.00130594	39.3002	25.9544
25038	IDP SWI T2star left accumbens	rs73351269	A	G		A	G		0.020359	-0.16304	0.035573	4.6e-06		0.0174	-0.0626348	0.0290379	0.0309999	TRUE	0.00106033	31.901	21.0062
25038	IDP SWI T2star left accumbens	rs7769218	G	A		G	A		0.19162	-0.077631	0.012754	1.17e-09		0.1971	-0.00295244	0.00905656	0.7443	TRUE	0.00186705	56.2174	37.0491
25038	IDP SWI T2star left accumbens	rs79888577	T	C		T	C		0.13349	-0.07837	0.014805	1.21e-07		0.1317	0.00613719	0.011078	0.5797	TRUE	0.00142086	42.7634	28.021
25039	IDP SWI T2star right accumbens	rs10747345	A	G		A	G		0.2615	0.05448	0.011355	1.62e-06		0.2526	0.00930736	0.00861793	0.28	TRUE	0.00114637	34.4927	23.0197
25039	IDP SWI T2star right accumbens	rs1432099	C	G		C	G		0.81834	-0.059792	0.013016	4.38e-06		0.8191	0.00517503	0.00937506	0.5813	TRUE	0.00106294	31.9796	21.1024
25039	IDP SWI T2star right accumbens	rs1520	G	A		G	A		0.37251	-0.056226	0.010391	6.34e-08		0.3834	0.00153229	0.00740239	0.8357	TRUE	0.00147791	44.483	29.2792
25039	IDP SWI T2star right accumbens	rs55972162	G	A		G	A		0.11373	-0.075166	0.015948	2.45e-06		0.11	-0.0273395	0.0117894	0.0203798	TRUE	0.00113897	34.2698	22.2142
25039	IDP SWI T2star right accumbens	rs794262	A	G		A	G		0.52263	-0.045705	0.0099907	4.8e-06		0.547	0.000478403	0.00724853	0.9475	TRUE	0.00104233	31.359	20.9284
25039	IDP SWI T2star right accumbens	rs9395049	G	A		G	A		0.47902	0.059523	0.01003	3e-09		0.4932	-0.00471615	0.00721124	0.513	TRUE	0.00176837	53.2409	35.2182
25040	IDP tfMRI median BOLD shapes	rs290186	A	G		A	G		0.68727	0.055914	0.011243	6.65e-07		0.7008	0.00194248	0.00786428	0.805	TRUE	0.0013439	37.2237	24.733
25040	IDP tfMRI median BOLD shapes	rs35433394	G	C		G	C		0.086784	0.086007	0.018678	4.16e-06		0.0771	0.00884508	0.0138421	0.522801	TRUE	0.00117249	32.4704	21.2035
25040	IDP tfMRI median BOLD shapes	rs55905371	T	C		T	C		0.4195	-0.049442	0.010643	3.41e-06		0.3961	-0.00824758	0.00739031	0.2644	TRUE	0.00119057	32.9717	21.5806
25040	IDP tfMRI median BOLD shapes	rs72758773	T	C		T	C		0.024732	0.15434	0.03351	4.14e-06		0.0221	0.0360966	0.0256915	0.16	TRUE	0.00114913	31.8227	21.2133
25040	IDP tfMRI median BOLD shapes	rs8115156	G	A		G	A		0.42729	0.048871	0.010564	3.75e-06		0.4192	-0.00506289	0.00733753	0.4899	TRUE	0.00116893	32.3717	21.4016
25042	IDP tfMRI median zstat shapes	rs522604	C	T		C	T		0.34246	-0.051777	0.011028	2.69e-06		0.3295	0.0061789	0.0076852	0.4213	TRUE	0.00120736	33.4371	22.0435
25042	IDP tfMRI median zstat shapes	rs62250835	A	C		A	C		0.23088	-0.060622	0.012441	1.11e-06		0.2427	-0.00417205	0.00846258	0.6217	TRUE	0.00130518	36.1498	23.7438
25042	IDP tfMRI median zstat shapes	rs8115156	G	A		G	A		0.42729	0.053389	0.010563	4.36e-07		0.4192	-0.00506289	0.00733753	0.4899	TRUE	0.00139505	38.6425	25.5464
25044	IDP tfMRI median BOLD faces	rs10766239	G	A		G	A		0.5128	-0.048983	0.010359	2.28e-06		0.4953	-0.00794075	0.00720576	0.2705	TRUE	0.00119888	33.2021	22.3591
25044	IDP tfMRI median BOLD faces	rs2066580	C	T		C	T		0.014943	-0.20976	0.042592	8.52e-07		0.0142	-0.039753	0.0311544	0.2019	TRUE	0.00129531	35.8761	24.2543
25044	IDP tfMRI median BOLD faces	rs2820380	C	T		C	T		0.72741	0.05827	0.011747	7.1e-07		0.7215	-0.00653427	0.00814747	0.4226	TRUE	0.00134651	37.296	24.6057
25044	IDP tfMRI median BOLD faces	rs55905371	T	C		T	C		0.4195	-0.053448	0.010641	5.15e-07		0.3961	-0.00824758	0.00739031	0.2644	TRUE	0.00139132	38.5389	25.2289
25044	IDP tfMRI median BOLD faces	rs67065362	G	A		G	A		0.41975	-0.053045	0.010621	5.95e-07		0.3987	-0.00882898	0.00767738	0.25	TRUE	0.00137064	37.9654	24.9435
25046	IDP tfMRI median zstat faces	rs10144429	A	G		A	G		0.30649	0.054012	0.0113	1.77e-06		0.3103	0.00440938	0.00777668	0.5709	TRUE	0.00124017	34.3468	22.8467
25046	IDP tfMRI median zstat faces	rs2820380	C	T		C	T		0.72741	0.054984	0.011748	2.89e-06		0.7215	-0.00653427	0.00814747	0.4226	TRUE	0.00119892	33.2033	21.9051
25046	IDP tfMRI median zstat faces	rs9599360	T	C		T	C		0.30518	0.052241	0.011354	4.23e-06		0.2904	0.00463534	0.00792366	0.5589	TRUE	0.00115739	32.0518	21.1702
25048	IDP tfMRI median BOLD faces-shapes	rs6604584	A	G		A	G		0.076499	0.093935	0.019816	2.15e-06		0.0862	0.0117718	0.0129503	0.3634	TRUE	0.00124675	34.5293	22.471
25048	IDP tfMRI median BOLD faces-shapes	rs9445016	T	C		T	C		0.035573	-0.13238	0.027798	1.93e-06		0.0358	0.0141882	0.0200967	0.48	TRUE	0.00120244	33.3008	22.6787
25050	IDP tfMRI median zstat faces-shapes	rs17137711	C	T		C	T		0.63322	-0.05082	0.01076	2.34e-06		0.6332	0.00915435	0.00748516	0.2212	TRUE	0.00119966	33.2238	22.3072
25052	IDP tfMRI median BOLD faces-shapes amygdala	rs117195994	A	G		A	G		0.076258	0.096992	0.01988	1.08e-06		0.0704	-0.000190305	0.0146389	0.99	TRUE	0.00132537	36.7098	23.8034
25052	IDP tfMRI median BOLD faces-shapes amygdala	rs4377998	T	C		T	C		0.52243	0.050799	0.010408	1.07e-06		0.517	0.00264409	0.0072243	0.714399	TRUE	0.00128767	35.6642	23.8219
25054	IDP tfMRI median zstat faces-shapes amygdala	rs117195994	A	G		A	G		0.076258	0.094003	0.01988	2.28e-06		0.0704	-0.000190305	0.0146389	0.99	TRUE	0.00124494	34.4793	22.3589
25056	IDP dMRI TBSS FA Middle cerebellar peduncle	rs1004763	T	C		T	C		0.58058	0.055648	0.0098919	1.87e-08		0.5731	0.000765118	0.00765118	0.92	TRUE	0.00150814	47.3575	31.6475
25056	IDP dMRI TBSS FA Middle cerebellar peduncle	rs10052710	G	T		G	T		0.19689	-0.10832	0.012249	1e-18		0.2049	0.0206104	0.00899232	0.0219301	TRUE	0.00371062	116.776	78.2017
25056	IDP dMRI TBSS FA Middle cerebellar peduncle	rs1406967	T	C		T	C		0.38222	-0.053481	0.010259	1.87e-07		0.4192	-0.00962967	0.00744754	0.1958	TRUE	0.00135075	42.4088	27.1762
25056	IDP dMRI TBSS FA Middle cerebellar peduncle	rs2289677	T	C		T	C		0.61232	0.051077	0.010024	3.51e-07		0.5974	0.00526936	0.00733894	0.473	TRUE	0.0012386	38.8834	25.9638
25056	IDP dMRI TBSS FA Middle cerebellar peduncle	rs34979870	C	A		C	A		0.10563	-0.075484	0.015952	2.24e-06		0.108	0.0159606	0.0117878	0.1756	TRUE	0.00107658	33.7913	22.3913
25056	IDP dMRI TBSS FA Middle cerebellar peduncle	rs356454	T	C		T	C		0.30701	0.062412	0.010608	4.08e-09		0.2983	0.00389045	0.00807147	0.630001	TRUE	0.00165747	52.0546	34.6154
25056	IDP dMRI TBSS FA Middle cerebellar peduncle	rs3743565	G	A		G	A		0.78354	-0.055407	0.012017	4.03e-06		0.7639	0.00339073	0.00858411	0.6928	TRUE	0.00104135	32.6846	21.2587
25056	IDP dMRI TBSS FA Middle cerebellar peduncle	rs3860067	C	T		C	T		0.48076	-0.048797	0.0097851	6.18e-07		0.4642	-0.00777299	0.00750288	0.3	TRUE	0.00118881	37.3183	24.8689
25056	IDP dMRI TBSS FA Middle cerebellar peduncle	rs7558099	A	G		A	G		0.29494	-0.050254	0.010747	2.94e-06		0.2747	-0.0133858	0.00834009	0.1086	TRUE	0.00105034	32.9671	21.8659
25056	IDP dMRI TBSS FA Middle cerebellar peduncle	rs9664942	A	C		A	C		0.60542	-0.050438	0.010131	6.47e-07		0.6173	-0.000681967	0.00774962	0.93	TRUE	0.00121545	38.1556	24.7863
25057	IDP dMRI TBSS FA Pontine crossing tract	rs1291132	A	G		A	G		0.40847	0.048363	0.0099357	1.14e-06		0.4172	0.00744963	0.00764849	0.33	TRUE	0.0011303	35.4795	23.6935
25057	IDP dMRI TBSS FA Pontine crossing tract	rs13165449	T	C		T	C		0.27422	0.065406	0.011069	3.5e-09		0.2713	0.0105952	0.0081003	0.1908	TRUE	0.00170282	53.4814	34.9155
25057	IDP dMRI TBSS FA Pontine crossing tract	rs2267147	A	G		A	G		0.2813	-0.053527	0.010849	8.12e-07		0.2697	-0.00650513	0.00813141	0.4238	TRUE	0.00115849	36.3655	24.3426
25057	IDP dMRI TBSS FA Pontine crossing tract	rs2282147	C	T		C	T		0.64382	0.064294	0.01026	3.76e-10		0.6421	-0.0108757	0.00751601	0.148	TRUE	0.00189585	59.5555	39.2687
25057	IDP dMRI TBSS FA Pontine crossing tract	rs2709238	T	C		T	C		0.61079	0.048358	0.01007	1.58e-06		0.6105	-0.000377236	0.00754471	0.9599	TRUE	0.00111184	34.8995	23.061
25057	IDP dMRI TBSS FA Pontine crossing tract	rs4540912	A	G		A	G		0.30176	-0.050238	0.010666	2.49e-06		0.3197	0.00557196	0.0077496	0.4722	TRUE	0.00106356	33.3823	22.1851
25057	IDP dMRI TBSS FA Pontine crossing tract	rs57212982	G	A		G	A		0.1756	0.06355	0.012899	8.42e-07		0.1887	0.0124279	0.00921266	0.1773	TRUE	0.00116929	36.705	24.2728
25057	IDP dMRI TBSS FA Pontine crossing tract	rs7350124	C	T		C	T		0.31968	-0.052205	0.010473	6.25e-07		0.3078	-0.0120125	0.00799769	0.1331	TRUE	0.00118545	37.2127	24.8475
25058	IDP dMRI TBSS FA Genu of corpus callosum	rs10758226	G	A		G	A		0.60136	0.046236	0.0099914	3.72e-06		0.6161	-0.00409847	0.00747895	0.5838	TRUE	0.00102496	32.1695	21.4145
25058	IDP dMRI TBSS FA Genu of corpus callosum	rs12565436	T	C		T	C		0.092865	0.083489	0.016906	7.94e-07		0.116	-0.0024399	0.0112438	0.8283	TRUE	0.00117439	36.8651	24.388
25058	IDP dMRI TBSS FA Genu of corpus callosum	rs12708370	C	A		C	A		0.30548	-0.04994	0.010626	2.62e-06		0.3018	0.0151411	0.00807954	0.0609495	TRUE	0.00105827	33.216	22.0881
25058	IDP dMRI TBSS FA Genu of corpus callosum	rs1289873	C	T		C	T		0.57638	0.045606	0.009875	3.89e-06		0.5777	-0.011516	0.0072932	0.1143	TRUE	0.00101569	31.8782	21.329
25058	IDP dMRI TBSS FA Genu of corpus callosum	rs2018980	G	A		G	A		0.63138	0.059586	0.010126	4.05e-09		0.6293	-0.00193179	0.00766582	0.801	TRUE	0.00165268	51.9038	34.6268
25058	IDP dMRI TBSS FA Genu of corpus callosum	rs2222892	C	G		C	G		0.89574	0.077512	0.016321	2.05e-06		0.8979	0.00902998	0.0122523	0.4614	TRUE	0.00112219	35.2248	22.5551
25058	IDP dMRI TBSS FA Genu of corpus callosum	rs3093170	A	C		A	C		0.52685	-0.045312	0.0098574	4.32e-06		0.4927	0.014398	0.00721705	0.0460098	TRUE	0.00102363	32.1277	21.1301
25058	IDP dMRI TBSS FA Genu of corpus callosum	rs3852188	G	C		G	C		0.19445	-0.096402	0.012327	5.52e-15		0.1958	0.0222017	0.00911398	0.01486	TRUE	0.0029114	91.5507	61.1586
25058	IDP dMRI TBSS FA Genu of corpus callosum	rs4150197	T	C		T	C		0.2591	0.076561	0.011193	8.13e-12		0.2667	-0.00859689	0.00817194	0.2927	TRUE	0.00225046	70.7202	46.7867
25058	IDP dMRI TBSS FA Genu of corpus callosum	rs4377517	A	T		A	T		0.3971	0.046435	0.01007	4.02e-06		0.3969	-0.0105434	0.0076016	0.1656	TRUE	0.00103244	32.4047	21.2634
25058	IDP dMRI TBSS FA Genu of corpus callosum	rs4872282	G	A		G	A		0.60491	0.048046	0.0099765	1.48e-06		0.5987	0.00672267	0.00742836	0.3655	TRUE	0.0011034	34.6341	23.1931
25058	IDP dMRI TBSS FA Genu of corpus callosum	rs5753246	C	T		C	T		0.44105	0.050042	0.0098664	3.97e-07		0.439	-0.0104414	0.00726107	0.1505	TRUE	0.0012347	38.7605	25.7248
25058	IDP dMRI TBSS FA Genu of corpus callosum	rs6755950	G	A		G	A		0.3963	-0.052075	0.0099617	1.73e-07		0.3892	0.00414783	0.00750059	0.5802	TRUE	0.00129758	40.7372	27.327
25058	IDP dMRI TBSS FA Genu of corpus callosum	rs72807596	C	G		C	G		0.16969	0.062201	0.013071	1.96e-06		0.1642	-0.012197	0.0100801	0.2262	TRUE	0.00109024	34.2206	22.6452
25058	IDP dMRI TBSS FA Genu of corpus callosum	rs7443346	A	G		A	G		0.72794	-0.051348	0.011037	3.3e-06		0.7134	0.00101284	0.00803844	0.8996	TRUE	0.00104433	32.7781	21.6444
25058	IDP dMRI TBSS FA Genu of corpus callosum	rs75889048	A	G		A	G		0.10699	0.073924	0.015903	3.36e-06		0.1035	0.0138187	0.0118513	0.2438	TRUE	0.00104424	32.7753	21.6079
25058	IDP dMRI TBSS FA Genu of corpus callosum	rs7590302	C	T		C	T		0.3073	0.049867	0.010594	2.53e-06		0.3046	-0.00319037	0.00783875	0.683701	TRUE	0.00105868	33.229	22.1568
25058	IDP dMRI TBSS FA Genu of corpus callosum	rs76122535	G	C		G	C		0.13502	0.070289	0.014352	9.78e-07		0.1235	-0.0185666	0.0110318	0.092289	TRUE	0.00115401	36.2246	23.9856
25058	IDP dMRI TBSS FA Genu of corpus callosum	rs7645925	G	C		G	C		0.79781	-0.059319	0.012162	1.08e-06		0.7771	-0.000499266	0.00875905	0.9543	TRUE	0.00113521	35.6339	23.7891
25058	IDP dMRI TBSS FA Genu of corpus callosum	rs827989	G	A		G	A		0.75004	0.052487	0.011319	3.55e-06		0.722	-0.0125137	0.00806293	0.1206	TRUE	0.00103297	32.4213	21.5024
25059	IDP dMRI TBSS FA Body of corpus callosum	rs11041042	C	G		C	G		0.17306	0.067947	0.012951	1.57e-07		0.1666	0.013291	0.00970144	0.1707	TRUE	0.00132142	41.4867	27.5254
25059	IDP dMRI TBSS FA Body of corpus callosum	rs11160360	A	G		A	G		0.21701	0.054915	0.011863	3.69e-06		0.2122	-0.0108514	0.00923525	0.24	TRUE	0.00102482	32.1652	21.4286
25059	IDP dMRI TBSS FA Body of corpus callosum	rs174544	A	C		A	C		0.30927	-0.050982	0.010553	1.37e-06		0.3068	-0.00412543	0.00781331	0.597601	TRUE	0.00111048	34.8566	23.339
25059	IDP dMRI TBSS FA Body of corpus callosum	rs2018980	G	A		G	A		0.63138	0.059747	0.010126	3.68e-09		0.6293	-0.00193179	0.00766582	0.801	TRUE	0.00166162	52.1852	34.8142
25059	IDP dMRI TBSS FA Body of corpus callosum	rs2083968	A	G		A	G		0.45661	0.057237	0.0098379	6.04e-09		0.4576	0.00237454	0.00730628	0.745501	TRUE	0.0016257	51.0552	33.8492
25059	IDP dMRI TBSS FA Body of corpus callosum	rs2267158	C	T		C	T		0.31803	0.050523	0.010587	1.83e-06		0.3323	-0.016533	0.00779491	0.0338899	TRUE	0.00110724	34.7549	22.7736
25059	IDP dMRI TBSS FA Body of corpus callosum	rs2385957	A	G		A	G		0.44987	-0.046703	0.0098221	2e-06		0.477	0.00378001	0.0072414	0.6017	TRUE	0.00107962	33.8871	22.609
25059	IDP dMRI TBSS FA Body of corpus callosum	rs3776089	A	G		A	G		0.73873	-0.06665	0.011155	2.34e-09		0.7294	0.00988339	0.00813448	0.2244	TRUE	0.00171477	53.8572	35.6994
25059	IDP dMRI TBSS FA Body of corpus callosum	rs3852188	G	C		G	C		0.19445	-0.092345	0.012329	7.14e-14		0.1958	0.0222017	0.00911398	0.01486	TRUE	0.00267151	83.987	56.1011
25059	IDP dMRI TBSS FA Body of corpus callosum	rs62565779	G	A		G	A		0.2854	-0.05112	0.010866	2.56e-06		0.2714	0.00436815	0.00824178	0.5962	TRUE	0.00106593	33.4568	22.1331
25059	IDP dMRI TBSS FA Body of corpus callosum	rs6994388	G	A		G	A		0.11188	0.071523	0.015582	4.46e-06		0.1182	0.00282472	0.0117697	0.81	TRUE	0.00101659	31.9066	21.0691
25059	IDP dMRI TBSS FA Body of corpus callosum	rs72807596	C	G		C	G		0.16969	0.062014	0.013071	2.11e-06		0.1642	-0.012197	0.0100801	0.2262	TRUE	0.00108369	34.015	22.5093
25059	IDP dMRI TBSS FA Body of corpus callosum	rs73218493	A	C		A	C		0.11709	0.080542	0.015338	1.53e-07		0.1127	0.00656708	0.0118754	0.58	TRUE	0.00134125	42.1102	27.5745
25059	IDP dMRI TBSS FA Body of corpus callosum	rs7645925	G	C		G	C		0.79781	-0.059832	0.012162	8.74e-07		0.7771	-0.000499266	0.00875905	0.9543	TRUE	0.00115493	36.2536	24.2023
25060	IDP dMRI TBSS FA Splenium of corpus callosum	rs10841160	G	A		G	A		0.74764	-0.052447	0.011338	3.75e-06		0.7103	0.000628424	0.00795474	0.9368	TRUE	0.00103797	32.5783	21.3978
25060	IDP dMRI TBSS FA Splenium of corpus callosum	rs11039244	A	G		A	G		0.33302	-0.050253	0.010358	1.23e-06		0.3291	-0.0105392	0.00770408	0.1712	TRUE	0.00112186	35.2142	23.5381
25060	IDP dMRI TBSS FA Splenium of corpus callosum	rs11746859	G	A		G	A		0.46328	-0.046047	0.0098448	2.93e-06		0.4517	0.00600337	0.00760883	0.43	TRUE	0.00105445	33.096	21.8771
25060	IDP dMRI TBSS FA Splenium of corpus callosum	rs12146713	C	T		C	T		0.094205	0.094214	0.016698	1.7e-08		0.0837	0.0204168	0.013584	0.1328	TRUE	0.00151483	47.5681	31.8348
25060	IDP dMRI TBSS FA Splenium of corpus callosum	rs1360833	T	C		T	C		0.40523	-0.046091	0.010081	4.85e-06		0.4034	0.00164566	0.0073467	0.8224	TRUE	0.00102403	32.1404	20.9038
25060	IDP dMRI TBSS FA Splenium of corpus callosum	rs1518492	A	G		A	G		0.54813	0.045595	0.0097945	3.26e-06		0.5469	0.00154315	0.00731349	0.8329	TRUE	0.00102982	32.3223	21.6705
25060	IDP dMRI TBSS FA Splenium of corpus callosum	rs17727191	T	C		T	C		0.082656	-0.083305	0.018186	4.66e-06		0.0823	-0.00558404	0.0135535	0.68	TRUE	0.00105239	33.0316	20.983
25060	IDP dMRI TBSS FA Splenium of corpus callosum	rs2018980	G	A		G	A		0.63138	0.060534	0.010125	2.29e-09		0.6293	-0.00193179	0.00766582	0.801	TRUE	0.00170568	53.5714	35.7445
25060	IDP dMRI TBSS FA Splenium of corpus callosum	rs2267161	T	C		T	C		0.30665	0.079302	0.010627	8.83e-14		0.3188	-0.0176875	0.00782286	0.0237301	TRUE	0.0026742	84.0717	55.6861
25060	IDP dMRI TBSS FA Splenium of corpus callosum	rs2385957	A	G		A	G		0.44987	-0.048915	0.0098216	6.4e-07		0.477	0.00378001	0.0072414	0.6017	TRUE	0.00118431	37.177	24.8039
25060	IDP dMRI TBSS FA Splenium of corpus callosum	rs3776089	A	G		A	G		0.73873	-0.11401	0.011136	1.54e-24		0.7294	0.00988339	0.00813448	0.2244	TRUE	0.00501754	158.113	104.816
25060	IDP dMRI TBSS FA Splenium of corpus callosum	rs3852188	G	C		G	C		0.19445	-0.13144	0.012312	1.55e-26		0.1958	0.0222017	0.00911398	0.01486	TRUE	0.00541235	170.622	113.972
25060	IDP dMRI TBSS FA Splenium of corpus callosum	rs4387287	C	A		C	A		0.84402	0.062168	0.013294	2.94e-06		0.8332	-0.0122725	0.010002	0.22	TRUE	0.00101762	31.9389	21.8687
25060	IDP dMRI TBSS FA Splenium of corpus callosum	rs55817554	G	A		G	A		0.13856	0.072274	0.0142	3.62e-07		0.1336	-0.00222046	0.0109924	0.84	TRUE	0.00124697	39.1464	25.9052
25060	IDP dMRI TBSS FA Splenium of corpus callosum	rs7154256	C	T		C	T		0.46479	-0.049194	0.0097625	4.72e-07		0.4672	-0.00403729	0.00722234	0.5759	TRUE	0.00120402	37.7965	25.3923
25060	IDP dMRI TBSS FA Splenium of corpus callosum	rs7443346	A	G		A	G		0.72794	-0.051304	0.011037	3.36e-06		0.7134	0.00101284	0.00803844	0.8996	TRUE	0.00104254	32.7219	21.6073
25060	IDP dMRI TBSS FA Splenium of corpus callosum	rs7590302	C	T		C	T		0.3073	0.049282	0.010595	3.31e-06		0.3046	-0.00319037	0.00783875	0.683701	TRUE	0.00103399	32.4531	21.6359
25060	IDP dMRI TBSS FA Splenium of corpus callosum	rs77246175	C	G		C	G		0.056941	0.096531	0.021133	4.95e-06		0.0558	-0.00304058	0.0158363	0.848	TRUE	0.00100075	31.4091	20.8647
25060	IDP dMRI TBSS FA Splenium of corpus callosum	rs7818471	A	G		A	G		0.55684	0.045426	0.0098901	4.39e-06		0.5625	-0.000968989	0.00734082	0.8953	TRUE	0.00101843	31.9643	21.0964
25061	IDP dMRI TBSS FA Fornix	rs12146713	C	T		C	T		0.094205	-0.1133	0.016692	1.17e-11		0.0837	0.0204168	0.013584	0.1328	TRUE	0.00219075	68.8397	46.0726
25061	IDP dMRI TBSS FA Fornix	rs1285841	T	C		T	C		0.44075	-0.047051	0.0098817	1.94e-06		0.4795	0.00441917	0.00720908	0.54	TRUE	0.00109135	34.2557	22.6712
25061	IDP dMRI TBSS FA Fornix	rs165599	A	G		A	G		0.70071	-0.053434	0.010686	5.77e-07		0.68	0.00958771	0.00782032	0.2203	TRUE	0.00119756	37.5932	25.0037
25061	IDP dMRI TBSS FA Fornix	rs16894235	C	T		C	T		0.25506	0.05331	0.011387	2.86e-06		0.2423	0.00974767	0.00843224	0.2475	TRUE	0.00107997	33.8979	21.9179
25061	IDP dMRI TBSS FA Fornix	rs4922113	A	G		A	G		0.17518	-0.059089	0.012936	4.95e-06		0.1676	-0.00908518	0.00965481	0.3469	TRUE	0.00100899	31.6678	20.8648
25061	IDP dMRI TBSS FA Fornix	rs62059826	T	C		T	C		0.17774	-0.063506	0.012783	6.82e-07		0.1632	0.015905	0.0097517	0.1028	TRUE	0.00117884	37.0049	24.6811
25061	IDP dMRI TBSS FA Fornix	rs75950500	G	A		G	A		0.079217	-0.084185	0.018316	4.33e-06		0.0793	0.0117183	0.0139172	0.4	TRUE	0.00103389	32.4502	21.1256
25061	IDP dMRI TBSS FA Fornix	rs798561	C	T		C	T		0.56248	-0.058447	0.0098622	3.15e-09		0.5627	0.00115647	0.00765877	0.88	TRUE	0.00168136	52.806	35.1218
25061	IDP dMRI TBSS FA Fornix	rs884894	T	C		T	C		0.15198	-0.087257	0.013629	1.56e-10		0.1622	0.0136092	0.00976971	0.1636	TRUE	0.00196256	61.6551	40.9895
25061	IDP dMRI TBSS FA Fornix	rs916936	A	G		A	G		0.92046	0.083582	0.01829	4.91e-06		0.9208	-0.0166377	0.0133315	0.2121	TRUE	0.00102293	32.1058	20.8833
25062	IDP dMRI TBSS FA Corticospinal tract R	rs11019938	T	C		T	C		0.21939	-0.054257	0.011849	4.7e-06		0.2222	0.0229267	0.00865486	0.00807793	TRUE	0.00100831	31.6463	20.9676
25062	IDP dMRI TBSS FA Corticospinal tract R	rs12705148	G	A		G	A		0.24215	-0.054031	0.011526	2.78e-06		0.2394	0.000126828	0.00845523	0.9882	TRUE	0.00107148	33.6312	21.975
25062	IDP dMRI TBSS FA Corticospinal tract R	rs1543277	C	T		C	T		0.29732	0.050973	0.010732	2.05e-06		0.2989	-0.00483701	0.00789072	0.5401	TRUE	0.00108566	34.0766	22.559
25062	IDP dMRI TBSS FA Corticospinal tract R	rs2145826	A	G		A	G		0.57176	-0.056624	0.0099552	1.3e-08		0.5762	0.00331673	0.00730558	0.6501	TRUE	0.00157012	49.3069	32.352
25062	IDP dMRI TBSS FA Corticospinal tract R	rs2536150	C	T		C	T		0.17365	-0.060574	0.013112	3.86e-06		0.1712	-0.000858049	0.00975055	0.93	TRUE	0.00105303	33.0516	21.342
25062	IDP dMRI TBSS FA Corticospinal tract R	rs2720298	A	C		A	C		0.36808	0.047544	0.010288	3.84e-06		0.3797	-0.00448782	0.0076978	0.56	TRUE	0.00105154	33.0047	21.3565
25062	IDP dMRI TBSS FA Corticospinal tract R	rs2892655	A	T		A	T		0.21725	0.055815	0.011837	2.43e-06		0.2385	0.013607	0.00852037	0.1102	TRUE	0.00105953	33.2559	22.234
25062	IDP dMRI TBSS FA Corticospinal tract R	rs35857724	T	C		T	C		0.2908	-0.052781	0.010816	1.07e-06		0.2777	0.00174941	0.00825192	0.832	TRUE	0.00114907	36.0695	23.8134
25062	IDP dMRI TBSS FA Corticospinal tract R	rs76381074	A	C		A	C		0.029009	-0.13864	0.029378	2.38e-06		0.0239	-0.000318885	0.0245296	0.99	TRUE	0.00108282	33.9874	22.2706
25063	IDP dMRI TBSS FA Corticospinal tract L	rs10173248	T	C		T	C		0.33706	0.050501	0.010398	1.2e-06		0.3302	0.00116363	0.00775754	0.8807	TRUE	0.00113975	35.7766	23.5885
25063	IDP dMRI TBSS FA Corticospinal tract L	rs1442930	A	G		A	G		0.53005	0.048469	0.0098497	8.68e-07		0.5115	-0.00458167	0.00721523	0.5256	TRUE	0.00117038	36.7391	24.2149
25063	IDP dMRI TBSS FA Corticospinal tract L	rs17308782	G	A		G	A		0.097298	-0.076697	0.016417	3e-06		0.0891	0.0113141	0.0131559	0.39	TRUE	0.00103332	32.4322	21.8257
25063	IDP dMRI TBSS FA Corticospinal tract L	rs1954958	C	A		C	A		0.19544	-0.056541	0.012342	4.65e-06		0.2238	0.00570002	0.0086495	0.5097	TRUE	0.00100538	31.5543	20.9873
25063	IDP dMRI TBSS FA Corticospinal tract L	rs231237	A	G		A	G		0.38643	0.047607	0.010027	2.07e-06		0.3754	0.00184835	0.00770147	0.81	TRUE	0.00107475	33.7339	22.5424
25063	IDP dMRI TBSS FA Corticospinal tract L	rs6557357	T	C		T	C		0.27867	0.050206	0.010906	4.17e-06		0.2853	0.00318158	0.00826383	0.7	TRUE	0.00101336	31.8052	21.1924
25063	IDP dMRI TBSS FA Corticospinal tract L	rs7746567	C	T		C	T		0.13883	-0.06573	0.014331	4.53e-06		0.1495	0.000248443	0.0103518	0.9812	TRUE	0.00103307	32.4244	21.0365
25064	IDP dMRI TBSS FA Medial lemniscus R	rs11977206	T	C		T	C		0.058521	0.10174	0.021075	1.39e-06		0.0552	-0.0107723	0.0163465	0.51	TRUE	0.00114061	35.8034	23.305
25064	IDP dMRI TBSS FA Medial lemniscus R	rs1269214	G	A		G	A		0.47006	0.048971	0.0097911	5.73e-07		0.475	-0.00268036	0.00724422	0.7116	TRUE	0.00119478	37.5059	25.0158
25064	IDP dMRI TBSS FA Medial lemniscus R	rs12762934	T	C		T	C		0.32908	0.052976	0.010436	3.89e-07		0.2959	0.00463076	0.00792939	0.5593	TRUE	0.00123925	38.9038	25.7686
25064	IDP dMRI TBSS FA Medial lemniscus R	rs17205972	T	G		T	G		0.19526	-0.072471	0.012291	3.78e-09		0.2012	0.0223656	0.00898939	0.0128499	TRUE	0.00165055	51.8367	34.7659
25064	IDP dMRI TBSS FA Medial lemniscus R	rs183564658	A	G		A	G		0.019054	-0.17579	0.036093	1.12e-06		0.0162	-0.0407667	0.0297133	0.17	TRUE	0.00115518	36.2614	23.7215
25064	IDP dMRI TBSS FA Medial lemniscus R	rs3815419	C	T		C	T		0.92359	0.093036	0.018514	5.07e-07		0.9237	-0.00201932	0.0135525	0.8813	TRUE	0.00122169	38.3518	25.2523
25064	IDP dMRI TBSS FA Medial lemniscus R	rs72637798	G	A		G	A		0.042381	0.11965	0.02458	1.14e-06		0.0524	-0.00362249	0.0163914	0.8251	TRUE	0.00116204	36.4768	23.6953
25064	IDP dMRI TBSS FA Medial lemniscus R	rs73187605	T	C		T	C		0.26952	0.054023	0.011082	1.1e-06		0.2588	0.000846562	0.00846563	0.9201	TRUE	0.00114918	36.0727	23.7641
25064	IDP dMRI TBSS FA Medial lemniscus R	rs742109	C	T		C	T		0.6017	0.046424	0.0099468	3.07e-06		0.6102	-0.00478895	0.00737897	0.516	TRUE	0.00103301	32.4226	21.783
25064	IDP dMRI TBSS FA Medial lemniscus R	rs7537466	A	G		A	G		0.17496	0.060183	0.012984	3.59e-06		0.1753	0.0077194	0.00948329	0.4154	TRUE	0.00104566	32.82	21.4848
25064	IDP dMRI TBSS FA Medial lemniscus R	rs75424013	G	A		G	A		0.19494	0.060274	0.012369	1.11e-06		0.1783	-0.00206069	0.00985977	0.8346	TRUE	0.0011403	35.7938	23.746
25064	IDP dMRI TBSS FA Medial lemniscus R	rs76122535	G	C		G	C		0.13502	0.070773	0.014352	8.23e-07		0.1235	-0.0185666	0.0110318	0.092289	TRUE	0.00116996	36.7258	24.317
25064	IDP dMRI TBSS FA Medial lemniscus R	rs7971893	C	T		C	T		0.16266	0.064285	0.0133	1.35e-06		0.1606	-0.00437852	0.0101121	0.665301	TRUE	0.00112572	35.3357	23.3623
25065	IDP dMRI TBSS FA Medial lemniscus L	rs10173248	T	C		T	C		0.33706	0.048482	0.010398	3.14e-06		0.3302	0.00116363	0.00775754	0.8807	TRUE	0.00105044	32.9702	21.7401
25065	IDP dMRI TBSS FA Medial lemniscus L	rs1078664	A	G		A	G		0.7258	-0.058107	0.011092	1.63e-07		0.7257	-0.00592677	0.00839485	0.48	TRUE	0.00134391	42.1938	27.4434
25065	IDP dMRI TBSS FA Medial lemniscus L	rs10810393	A	C		A	C		0.31047	0.048222	0.010531	4.7e-06		0.3073	0.000687417	0.00818354	0.9333	TRUE	0.000995619	31.2478	20.9677
25065	IDP dMRI TBSS FA Medial lemniscus L	rs115788836	T	C		T	C		0.037276	0.12331	0.026101	2.32e-06		0.0498	0.00519269	0.0165901	0.7545	TRUE	0.00109133	34.2551	22.3194
25065	IDP dMRI TBSS FA Medial lemniscus L	rs1269214	G	A		G	A		0.47006	0.049709	0.009791	3.87e-07		0.475	-0.00268036	0.00724422	0.7116	TRUE	0.00123106	38.6463	25.776
25065	IDP dMRI TBSS FA Medial lemniscus L	rs17205972	T	G		T	G		0.19526	-0.065833	0.012293	8.63e-08		0.2012	0.0223656	0.00898939	0.0128499	TRUE	0.00136203	42.7633	28.6795
25065	IDP dMRI TBSS FA Medial lemniscus L	rs2286184	T	C		T	C		0.20359	0.05804	0.012156	1.81e-06		0.2095	-0.0124257	0.00886919	0.1612	TRUE	0.00109239	34.2883	22.7968
25065	IDP dMRI TBSS FA Medial lemniscus L	rs2707520	A	C		A	C		0.51454	-0.046405	0.0098429	2.44e-06		0.505	0.00883334	0.00742922	0.2344	TRUE	0.0010758	33.767	22.2271
25065	IDP dMRI TBSS FA Medial lemniscus L	rs4235506	G	C		G	C		0.6763	0.049317	0.01048	2.55e-06		0.6725	0.00489675	0.00798817	0.54	TRUE	0.00106489	33.4242	22.1447
25065	IDP dMRI TBSS FA Medial lemniscus L	rs4449996	C	T		C	T		0.7411	0.05482	0.011194	9.78e-07		0.7153	0.00125696	0.00800614	0.8755	TRUE	0.00115323	36.2002	23.9832
25065	IDP dMRI TBSS FA Medial lemniscus L	rs625851	C	A		C	A		0.91541	0.081224	0.017598	3.95e-06		0.9179	-0.00348008	0.0131324	0.790901	TRUE	0.00102172	32.0679	21.3031
25065	IDP dMRI TBSS FA Medial lemniscus L	rs75508775	T	C		T	C		0.028463	-0.14035	0.030069	3.07e-06		0.03	0.00756397	0.0219246	0.73	TRUE	0.00108942	34.1949	21.7865
25065	IDP dMRI TBSS FA Medial lemniscus L	rs76122535	G	C		G	C		0.13502	0.077932	0.01435	5.67e-08		0.1235	-0.0185666	0.0110318	0.092289	TRUE	0.00141862	44.5426	29.4936
25065	IDP dMRI TBSS FA Medial lemniscus L	rs843355	T	C		T	C		0.27676	0.052312	0.01105	2.22e-06		0.2619	0.00676644	0.00857597	0.43	TRUE	0.00109552	34.3865	22.4119
25066	IDP dMRI TBSS FA Inferior cerebellar peduncle R	rs10036834	A	G		A	G		0.68176	0.048608	0.010489	3.6e-06		0.6834	-0.00037923	0.00773939	0.9613	TRUE	0.00102525	32.1788	21.4757
25066	IDP dMRI TBSS FA Inferior cerebellar peduncle R	rs10263645	T	C		T	C		0.78954	0.055792	0.012172	4.6e-06		0.7595	-0.0106523	0.00842077	0.2058	TRUE	0.00103447	32.4683	21.0097
25066	IDP dMRI TBSS FA Inferior cerebellar peduncle R	rs1246265	C	T		C	T		0.69537	-0.052738	0.010661	7.6e-07		0.696	0.00294806	0.00786148	0.708	TRUE	0.00117833	36.9889	24.471
25066	IDP dMRI TBSS FA Inferior cerebellar peduncle R	rs12546463	C	T		C	T		0.62994	0.051141	0.010191	5.26e-07		0.6408	0.00415632	0.00758452	0.5838	TRUE	0.00121938	38.2792	25.1828
25066	IDP dMRI TBSS FA Inferior cerebellar peduncle R	rs13164785	G	T		G	T		0.19397	-0.10666	0.012332	5.58e-18		0.2004	0.0248616	0.00898829	0.00567898	TRUE	0.00355729	111.933	74.8059
25066	IDP dMRI TBSS FA Inferior cerebellar peduncle R	rs1408334	G	C		G	C		0.32298	-0.056979	0.010514	6.05e-08		0.3104	-0.000514318	0.00816378	0.95	TRUE	0.00141983	44.5807	29.3693
25066	IDP dMRI TBSS FA Inferior cerebellar peduncle R	rs150325035	A	G		A	G		0.097579	-0.076282	0.016558	4.11e-06		0.0855	0.00287723	0.0133825	0.83	TRUE	0.0010248	32.1646	21.2241
25066	IDP dMRI TBSS FA Inferior cerebellar peduncle R	rs16894235	C	T		C	T		0.25506	0.066438	0.011383	5.41e-09		0.2423	0.00974767	0.00843224	0.2475	TRUE	0.00167736	52.6804	34.0659
25066	IDP dMRI TBSS FA Inferior cerebellar peduncle R	rs35026592	C	T		C	T		0.038062	-0.12105	0.025664	2.41e-06		0.0361	0.0211904	0.0200287	0.29	TRUE	0.001073	33.6789	22.2475
25066	IDP dMRI TBSS FA Inferior cerebellar peduncle R	rs4630424	C	T		C	T		0.57236	0.045645	0.0099202	4.22e-06		0.5741	-0.00708229	0.00729381	0.3317	TRUE	0.00101992	32.0111	21.1712
25066	IDP dMRI TBSS FA Inferior cerebellar peduncle R	rs607155	G	T		G	T		0.53846	0.050113	0.0098372	3.53e-07		0.5345	-0.0183722	0.00729054	0.0117201	TRUE	0.00124823	39.1858	25.9512
25066	IDP dMRI TBSS FA Inferior cerebellar peduncle R	rs72938351	G	A		G	A		0.10954	0.073869	0.015719	2.63e-06		0.1	-0.0168656	0.0125488	0.1788	TRUE	0.00106449	33.4116	22.0838
25066	IDP dMRI TBSS FA Inferior cerebellar peduncle R	rs78185562	G	A		G	A		0.18657	-0.06287	0.012667	6.99e-07		0.1669	-0.00286483	0.00971129	0.7678	TRUE	0.00119972	37.6611	24.6343
25066	IDP dMRI TBSS FA Inferior cerebellar peduncle R	rs7838781	G	A		G	A		0.17007	0.063482	0.013088	1.24e-06		0.1921	-0.00717691	0.00923669	0.4373	TRUE	0.00113763	35.7098	23.5264
25066	IDP dMRI TBSS FA Inferior cerebellar peduncle R	rs7991699	T	C		T	C		0.039116	-0.12565	0.025683	1e-06		0.0395	0.0226811	0.0189483	0.2312	TRUE	0.00118681	37.2554	23.935
25066	IDP dMRI TBSS FA Inferior cerebellar peduncle R	rs9355591	T	C		T	C		0.14304	-0.065876	0.014102	3.01e-06		0.1474	0.0273166	0.0104341	0.00884199	TRUE	0.0010639	33.3932	21.8219
25066	IDP dMRI TBSS FA Inferior cerebellar peduncle R	rs9398171	T	C		T	C		0.70754	0.052421	0.010711	9.96e-07		0.6928	-0.0148752	0.00784142	0.0578602	TRUE	0.00113726	35.6981	23.9525
25067	IDP dMRI TBSS FA Inferior cerebellar peduncle L	rs13176921	G	A		G	A		0.19849	-0.092982	0.012227	2.99e-14		0.2086	0.0213945	0.00893672	0.0166802	TRUE	0.0027509	86.4898	57.8306
25067	IDP dMRI TBSS FA Inferior cerebellar peduncle L	rs13270416	G	T		G	T		0.62973	0.046916	0.010206	4.31e-06		0.6408	0.00303053	0.00759531	0.6896	TRUE	0.00102647	32.2169	21.1315
25067	IDP dMRI TBSS FA Inferior cerebellar peduncle L	rs1464028	A	C		A	C		0.27115	0.05178	0.010955	2.3e-06		0.2773	-0.00397413	0.00804479	0.621299	TRUE	0.00105975	33.2625	22.3408
25067	IDP dMRI TBSS FA Inferior cerebellar peduncle L	rs231237	A	G		A	G		0.38643	0.050336	0.010027	5.2e-07		0.3754	0.00184835	0.00770147	0.81	TRUE	0.0012015	37.717	25.2009
25067	IDP dMRI TBSS FA Inferior cerebellar peduncle L	rs2836916	C	T		C	T		0.40982	0.045763	0.009891	3.74e-06		0.4305	-0.00886019	0.00732247	0.2264	TRUE	0.00101306	31.7958	21.4066
25067	IDP dMRI TBSS FA Inferior cerebellar peduncle L	rs4291686	G	A		G	A		0.42353	0.047051	0.0099644	2.35e-06		0.4155	-0.0107514	0.00765225	0.16	TRUE	0.00108101	33.9306	22.2964
25067	IDP dMRI TBSS FA Inferior cerebellar peduncle L	rs72938351	G	A		G	A		0.10954	0.080847	0.015717	2.71e-07		0.1	-0.0168656	0.0125488	0.1788	TRUE	0.0012751	40.0306	26.4599
25067	IDP dMRI TBSS FA Inferior cerebellar peduncle L	rs9673498	T	C		T	C		0.22433	0.05635	0.011722	1.54e-06		0.2143	-0.00929123	0.00898572	0.301	TRUE	0.00110505	34.6861	23.1092
25068	IDP dMRI TBSS FA Superior cerebellar peduncle R	rs10490476	C	T		C	T		0.17829	-0.067959	0.012776	1.05e-07		0.1661	-0.0128578	0.00971131	0.1857	TRUE	0.00135322	42.4865	28.2946
25068	IDP dMRI TBSS FA Superior cerebellar peduncle R	rs11737962	T	C		T	C		0.26069	0.07741	0.011208	5.11e-12		0.2476	0.00764826	0.00837706	0.361	TRUE	0.0023098	72.5893	47.7021
25068	IDP dMRI TBSS FA Superior cerebellar peduncle R	rs1472095	T	C		T	C		0.24909	0.05876	0.011357	2.32e-07		0.25	0.00210421	0.00831703	0.8001	TRUE	0.00129163	40.5501	26.7693
25068	IDP dMRI TBSS FA Superior cerebellar peduncle R	rs17719345	C	G		C	G		0.20287	0.064661	0.012189	1.14e-07		0.1948	-0.00837167	0.00953494	0.38	TRUE	0.00135227	42.4563	28.1416
25068	IDP dMRI TBSS FA Superior cerebellar peduncle R	rs4150221	C	T		C	T		0.26471	0.052376	0.011079	2.29e-06		0.273	-0.00941707	0.00811817	0.246	TRUE	0.00106788	33.5182	22.3493
25068	IDP dMRI TBSS FA Superior cerebellar peduncle R	rs4302120	G	A		G	A		0.46981	-0.055304	0.0097468	1.41e-08		0.4697	-0.00810274	0.00750253	0.28	TRUE	0.00152369	47.8467	32.195
25068	IDP dMRI TBSS FA Superior cerebellar peduncle R	rs4919094	T	C		T	C		0.32368	0.05091	0.010484	1.21e-06		0.3213	-0.0197467	0.00811952	0.015	TRUE	0.00113476	35.6197	23.5805
25068	IDP dMRI TBSS FA Superior cerebellar peduncle R	rs7523102	T	C		T	C		0.27107	0.051525	0.011104	3.5e-06		0.2682	0.00444291	0.00827358	0.5913	TRUE	0.00104914	32.9293	21.5316
25068	IDP dMRI TBSS FA Superior cerebellar peduncle R	rs7733216	C	T		C	T		0.20235	-0.074941	0.012188	7.96e-10		0.2121	0.0159637	0.00898352	0.0755405	TRUE	0.00181294	56.9463	37.8072
25068	IDP dMRI TBSS FA Superior cerebellar peduncle R	rs788790	A	C		A	C		0.4997	-0.04495	0.0098138	4.67e-06		0.4877	-0.000747061	0.00747061	0.92	TRUE	0.00101025	31.7074	20.979
25068	IDP dMRI TBSS FA Superior cerebellar peduncle R	rs866511	T	C		T	C		0.46154	-0.050706	0.0098221	2.46e-07		0.4499	0.0249301	0.00732592	0.000666807	TRUE	0.00127794	40.1199	26.6508
25069	IDP dMRI TBSS FA Superior cerebellar peduncle L	rs10910314	G	A		G	A		0.28985	-0.05049	0.010918	3.78e-06		0.3093	0.00499706	0.00789426	0.5271	TRUE	0.00104946	32.9392	21.3858
25069	IDP dMRI TBSS FA Superior cerebellar peduncle L	rs115258240	A	G		A	G		0.055828	-0.10461	0.021363	9.82e-07		0.0475	0.00332619	0.0175989	0.85	TRUE	0.00115366	36.2138	23.9785
25069	IDP dMRI TBSS FA Superior cerebellar peduncle L	rs12909277	G	A		G	A		0.56794	0.045712	0.010008	4.97e-06		0.5797	0.00865422	0.00768581	0.26	TRUE	0.0010255	32.1866	20.8625
25069	IDP dMRI TBSS FA Superior cerebellar peduncle L	rs13291566	A	C		A	C		0.24233	0.066821	0.01153	6.91e-09		0.2323	-0.00909763	0.00867267	0.2943	TRUE	0.00163962	51.4931	33.5867
25069	IDP dMRI TBSS FA Superior cerebellar peduncle L	rs16894235	C	T		C	T		0.25506	0.077963	0.01138	7.53e-12		0.2423	0.00974767	0.00843224	0.2475	TRUE	0.00230978	72.5885	46.9345
25069	IDP dMRI TBSS FA Superior cerebellar peduncle L	rs228697	G	C		G	C		0.097813	0.076539	0.016468	3.38e-06		0.0967	-0.019866	0.0121952	0.1033	TRUE	0.00103392	32.4512	21.6015
25069	IDP dMRI TBSS FA Superior cerebellar peduncle L	rs246859	T	C		T	C		0.28767	-0.050107	0.010922	4.51e-06		0.2879	-0.0104057	0.0079615	0.1913	TRUE	0.00102897	32.2955	21.0471
25069	IDP dMRI TBSS FA Superior cerebellar peduncle L	rs2932966	C	A		C	A		0.24783	0.06213	0.011383	4.87e-08		0.2454	0.00279002	0.0084546	0.7416	TRUE	0.00143914	45.1878	29.7913
25069	IDP dMRI TBSS FA Superior cerebellar peduncle L	rs4598916	G	C		G	C		0.68125	0.050562	0.010561	1.7e-06		0.6679	-0.0127629	0.00798681	0.11	TRUE	0.00111029	34.8506	22.9213
25069	IDP dMRI TBSS FA Superior cerebellar peduncle L	rs4919094	T	C		T	C		0.32368	0.055993	0.010482	9.31e-08		0.3213	-0.0197467	0.00811952	0.015	TRUE	0.00137267	43.0978	28.5351
25069	IDP dMRI TBSS FA Superior cerebellar peduncle L	rs67827860	T	C		T	C		0.19371	-0.082141	0.012338	2.85e-11		0.1969	0.0234235	0.00905782	0.00969795	TRUE	0.00210762	66.222	44.3231
25069	IDP dMRI TBSS FA Superior cerebellar peduncle L	rs72784093	G	A		G	A		0.08306	-0.081987	0.017653	3.43e-06		0.0826	0.0366031	0.0136885	0.00749998	TRUE	0.00102389	32.1359	21.5701
25069	IDP dMRI TBSS FA Superior cerebellar peduncle L	rs73249586	A	C		A	C		0.099747	0.082187	0.016408	5.51e-07		0.1014	0.00188671	0.0124948	0.88	TRUE	0.00121311	38.0821	25.0897
25070	IDP dMRI TBSS FA Cerebral peduncle R	rs179570	G	A		G	A		0.46906	0.07243	0.0097796	1.35e-13		0.4712	-0.00551081	0.00745712	0.46	TRUE	0.00261301	82.1429	54.8523
25070	IDP dMRI TBSS FA Cerebral peduncle R	rs2237208	G	A		G	A		0.18332	0.061533	0.012664	1.19e-06		0.1731	-0.00725147	0.0100436	0.47	TRUE	0.00113373	35.5872	23.6088
25070	IDP dMRI TBSS FA Cerebral peduncle R	rs2271918	G	A		G	A		0.32736	-0.047997	0.010466	4.54e-06		0.3135	-0.00102588	0.00777179	0.895	TRUE	0.00101453	31.842	21.0313
25070	IDP dMRI TBSS FA Cerebral peduncle R	rs268272	T	C		T	C		0.52911	-0.04651	0.0098078	2.13e-06		0.5173	0.0100625	0.00727583	0.1666	TRUE	0.00107792	33.8337	22.4879
25070	IDP dMRI TBSS FA Cerebral peduncle R	rs3776089	A	G		A	G		0.73873	-0.051672	0.011159	3.67e-06		0.7294	0.00988339	0.00813448	0.2244	TRUE	0.00103066	32.3487	21.4417
25070	IDP dMRI TBSS FA Cerebral peduncle R	rs424721	A	C		A	C		0.67876	0.049897	0.010505	2.05e-06		0.6868	0.0100922	0.0078907	0.2009	TRUE	0.00108574	34.0792	22.5609
25070	IDP dMRI TBSS FA Cerebral peduncle R	rs4730682	C	T		C	T		0.4946	-0.054242	0.0098104	3.26e-08		0.495	0.00789601	0.0072374	0.2753	TRUE	0.00147093	46.1873	30.5702
25070	IDP dMRI TBSS FA Cerebral peduncle R	rs55945499	T	C		T	C		0.51966	-0.044858	0.0097731	4.46e-06		0.4957	0.00760813	0.00723894	0.2931	TRUE	0.00100456	31.5288	21.0676
25070	IDP dMRI TBSS FA Cerebral peduncle R	rs67827860	T	C		T	C		0.19371	-0.082606	0.012337	2.2e-11		0.1969	0.0234235	0.00905782	0.00969795	TRUE	0.00213155	66.9755	44.8336
25070	IDP dMRI TBSS FA Cerebral peduncle R	rs72638091	A	G		A	G		0.28843	-0.050032	0.010824	3.82e-06		0.282	-0.0106416	0.00832674	0.2011	TRUE	0.0010275	32.2495	21.3658
25070	IDP dMRI TBSS FA Cerebral peduncle R	rs72723396	T	A		T	A		0.088867	0.081648	0.017231	2.17e-06		0.0838	-0.000335669	0.0134268	0.98	TRUE	0.00107955	33.8848	22.4528
25070	IDP dMRI TBSS FA Cerebral peduncle R	rs7334	A	C		A	C		0.2652	0.052134	0.011129	2.82e-06		0.2933	-0.00177927	0.00790785	0.8218	TRUE	0.00105929	33.2482	21.9447
25071	IDP dMRI TBSS FA Cerebral peduncle L	rs1004763	T	C		T	C		0.58058	0.048083	0.0098938	1.18e-06		0.5731	0.000765118	0.00765118	0.92	TRUE	0.00112596	35.3433	23.6187
25071	IDP dMRI TBSS FA Cerebral peduncle L	rs12666306	G	A		G	A		0.50001	-0.047208	0.0098059	1.49e-06		0.5029	0.006118	0.00726604	0.3995	TRUE	0.0011143	34.9767	23.1769
25071	IDP dMRI TBSS FA Cerebral peduncle L	rs17205972	T	G		T	G		0.19526	-0.089388	0.012286	3.56e-13		0.2012	0.0223656	0.00898939	0.0128499	TRUE	0.00251106	78.93	52.9343
25071	IDP dMRI TBSS FA Cerebral peduncle L	rs231588	T	C		T	C		0.46916	0.074551	0.0097739	2.49e-14		0.4741	-0.00243426	0.00724482	0.737099	TRUE	0.00276835	87.0399	58.1797
25071	IDP dMRI TBSS FA Cerebral peduncle L	rs3014914	A	C		A	C		0.36064	0.051281	0.010203	5.05e-07		0.376	0.0138312	0.00745214	0.0634395	TRUE	0.00121272	38.0699	25.2614
25071	IDP dMRI TBSS FA Cerebral peduncle L	rs4129681	G	A		G	A		0.34461	0.047534	0.010312	4.06e-06		0.3454	-0.00423798	0.00759495	0.5765	TRUE	0.00102063	32.0334	21.2482
25071	IDP dMRI TBSS FA Cerebral peduncle L	rs4150221	C	T		C	T		0.26471	0.066051	0.011075	2.5e-09		0.273	-0.00941707	0.00811817	0.246	TRUE	0.00169831	53.3395	35.569
25071	IDP dMRI TBSS FA Cerebral peduncle L	rs719480	G	A		G	A		0.1664	0.060595	0.013215	4.56e-06		0.1538	-0.010946	0.0101823	0.2826	TRUE	0.00101863	31.9706	21.0252
25071	IDP dMRI TBSS FA Cerebral peduncle L	rs72723393	G	C		G	C		0.088867	0.083213	0.017233	1.38e-06		0.0829	-0.000522457	0.0133963	0.9692	TRUE	0.00112133	35.1977	23.3164
25071	IDP dMRI TBSS FA Cerebral peduncle L	rs75368555	A	T		A	T		0.033728	0.13097	0.027169	1.44e-06		0.0332	-0.0134959	0.0202641	0.5057	TRUE	0.00111806	35.0948	23.2379
25072	IDP dMRI TBSS FA Anterior limb of internal capsule R	rs1004763	T	C		T	C		0.58058	0.054647	0.0098922	3.35e-08		0.5731	0.000765118	0.00765118	0.92	TRUE	0.00145437	45.6666	30.5174
25072	IDP dMRI TBSS FA Anterior limb of internal capsule R	rs10890181	T	C		T	C		0.48557	-0.044893	0.0096985	3.7e-06		0.4811	0.0141261	0.00722564	0.0505301	TRUE	0.00100685	31.6006	21.4263
25072	IDP dMRI TBSS FA Anterior limb of internal capsule R	rs118163698	G	A		G	A		0.025335	0.15557	0.03145	7.61e-07		0.0205	-0.0241251	0.0263663	0.36	TRUE	0.00119525	37.5206	24.4687
25072	IDP dMRI TBSS FA Anterior limb of internal capsule R	rs12718598	C	T		C	T		0.48614	0.048412	0.0098107	8.09e-07		0.4872	-0.0085856	0.00722086	0.2344	TRUE	0.00117096	36.7573	24.3504
25072	IDP dMRI TBSS FA Anterior limb of internal capsule R	rs12721423	T	G		T	G		0.1057	-0.078037	0.015877	8.95e-07		0.1143	-0.00428622	0.0113093	0.705	TRUE	0.0011513	36.1395	24.1582
25072	IDP dMRI TBSS FA Anterior limb of internal capsule R	rs13176921	G	A		G	A		0.19849	-0.069068	0.012235	1.67e-08		0.2086	0.0213945	0.00893672	0.0166802	TRUE	0.00151786	47.6633	31.8673
25072	IDP dMRI TBSS FA Anterior limb of internal capsule R	rs179570	G	A		G	A		0.46906	0.048199	0.0097868	8.51e-07		0.4712	-0.00551081	0.00745712	0.46	TRUE	0.00115712	36.3225	24.2546
25072	IDP dMRI TBSS FA Anterior limb of internal capsule R	rs56270549	G	A		G	A		0.061997	-0.096302	0.020393	2.35e-06		0.0615	0.00814207	0.0155383	0.6	TRUE	0.00107864	33.8561	22.3002
25072	IDP dMRI TBSS FA Anterior limb of internal capsule R	rs7025953	A	G		A	G		0.62314	-0.054262	0.010053	6.82e-08		0.6108	-0.00516566	0.00761896	0.4975	TRUE	0.00138289	43.4191	29.134
25072	IDP dMRI TBSS FA Anterior limb of internal capsule R	rs717366	T	C		T	C		0.39122	-0.047651	0.01003	2.04e-06		0.3909	0.00335762	0.00742837	0.651	TRUE	0.00108157	33.9483	22.5706
25072	IDP dMRI TBSS FA Anterior limb of internal capsule R	rs72934556	G	T		G	T		0.12428	0.11778	0.014808	1.9e-15		0.1207	-0.0177278	0.0113422	0.1181	TRUE	0.00301953	94.9611	63.2631
25073	IDP dMRI TBSS FA Anterior limb of internal capsule L	rs1004763	T	C		T	C		0.58058	0.058638	0.0098911	3.11e-09		0.5731	0.000765118	0.00765118	0.92	TRUE	0.00167456	52.5921	35.1455
25073	IDP dMRI TBSS FA Anterior limb of internal capsule L	rs11158685	G	A		G	A		0.49325	-0.044868	0.0098223	4.95e-06		0.4985	-0.00450747	0.00720043	0.5311	TRUE	0.00100639	31.586	20.8664
25073	IDP dMRI TBSS FA Anterior limb of internal capsule L	rs11651547	G	A		G	A		0.23065	-0.061091	0.011666	1.65e-07		0.2257	0.00113207	0.00898471	0.9	TRUE	0.00132453	41.5844	27.4227
25073	IDP dMRI TBSS FA Anterior limb of internal capsule L	rs117653913	T	A		T	A		0.17499	0.06214	0.012869	1.38e-06		0.1697	-0.0128385	0.00986815	0.1933	TRUE	0.00111492	34.9963	23.3159
25073	IDP dMRI TBSS FA Anterior limb of internal capsule L	rs3776089	A	G		A	G		0.73873	-0.053059	0.011158	2e-06		0.7294	0.00988339	0.00813448	0.2244	TRUE	0.00108673	34.1105	22.6123
25073	IDP dMRI TBSS FA Anterior limb of internal capsule L	rs3852188	G	C		G	C		0.19445	-0.083295	0.012332	1.47e-11		0.1958	0.0222017	0.00911398	0.01486	TRUE	0.00217354	68.2977	45.6216
25073	IDP dMRI TBSS FA Anterior limb of internal capsule L	rs62565779	G	A		G	A		0.2854	-0.050964	0.010866	2.75e-06		0.2714	0.00436815	0.00824178	0.5962	TRUE	0.00105943	33.2527	21.9982
25073	IDP dMRI TBSS FA Anterior limb of internal capsule L	rs6482355	G	A		G	A		0.49234	-0.044757	0.0097595	4.54e-06		0.5176	-0.000723912	0.00723912	0.9206	TRUE	0.00100136	31.4281	21.0313
25073	IDP dMRI TBSS FA Anterior limb of internal capsule L	rs7025953	A	G		A	G		0.62314	-0.052644	0.010053	1.65e-07		0.6108	-0.00516566	0.00761896	0.4975	TRUE	0.00130165	40.8651	27.4225
25073	IDP dMRI TBSS FA Anterior limb of internal capsule L	rs717366	T	C		T	C		0.39122	-0.053135	0.010028	1.18e-07		0.3909	0.00335762	0.00742837	0.651	TRUE	0.00134485	42.2231	28.0758
25073	IDP dMRI TBSS FA Anterior limb of internal capsule L	rs72934556	G	T		G	T		0.12428	0.10573	0.014812	9.75e-13		0.1207	-0.0177278	0.0113422	0.1181	TRUE	0.00243328	76.4793	50.9529
25074	IDP dMRI TBSS FA Posterior limb of internal capsule R	rs1004763	T	C		T	C		0.58058	0.055294	0.009892	2.3e-08		0.5731	0.000765118	0.00765118	0.92	TRUE	0.00148901	46.756	31.2455
25074	IDP dMRI TBSS FA Posterior limb of internal capsule R	rs10052710	G	T		G	T		0.19689	-0.073513	0.012261	2.06e-09		0.2049	0.0206104	0.00899232	0.0219301	TRUE	0.00170906	53.6776	35.9481
25074	IDP dMRI TBSS FA Posterior limb of internal capsule R	rs113161961	A	G		A	G		0.2027	-0.062365	0.012261	3.68e-07		0.1933	-0.00253643	0.00953545	0.79	TRUE	0.00125715	39.4663	25.872
25074	IDP dMRI TBSS FA Posterior limb of internal capsule R	rs11596260	T	C		T	C		0.38143	0.046258	0.010128	4.97e-06		0.3526	0.00808427	0.00753427	0.2834	TRUE	0.00100973	31.6912	20.8606
25074	IDP dMRI TBSS FA Posterior limb of internal capsule R	rs1199039	G	A		G	A		0.38749	0.048885	0.010061	1.19e-06		0.385	-0.00748034	0.00768002	0.33	TRUE	0.00113437	35.6074	23.6085
25074	IDP dMRI TBSS FA Posterior limb of internal capsule R	rs12146713	C	T		C	T		0.094205	0.11109	0.016693	2.9e-11		0.0837	0.0204168	0.013584	0.1328	TRUE	0.00210612	66.1748	44.2875
25074	IDP dMRI TBSS FA Posterior limb of internal capsule R	rs12450956	G	A		G	A		0.4437	-0.045786	0.0098455	3.33e-06		0.471	-0.00513248	0.00728011	0.4809	TRUE	0.00103489	32.4815	21.6267
25074	IDP dMRI TBSS FA Posterior limb of internal capsule R	rs12718598	C	T		C	T		0.48614	0.045046	0.0098115	4.43e-06		0.4872	-0.0085856	0.00722086	0.2344	TRUE	0.00101379	31.8187	21.0786
25074	IDP dMRI TBSS FA Posterior limb of internal capsule R	rs12973258	C	T		C	T		0.18186	-0.058467	0.012639	3.75e-06		0.1742	-0.000117293	0.00977439	0.9903	TRUE	0.00101722	31.9265	21.3991
25074	IDP dMRI TBSS FA Posterior limb of internal capsule R	rs1383354	T	C		T	C		0.59435	0.04714	0.010047	2.73e-06		0.603	-0.00372912	0.00735527	0.612099	TRUE	0.00107153	33.6327	22.0144
25074	IDP dMRI TBSS FA Posterior limb of internal capsule R	rs150293	A	G		A	G		0.31606	0.06602	0.01053	3.69e-10		0.2997	-0.00160506	0.00823105	0.8457	TRUE	0.00188438	59.1944	39.3092
25074	IDP dMRI TBSS FA Posterior limb of internal capsule R	rs16855891	A	G		A	G		0.049837	0.11097	0.022601	9.17e-07		0.0565	0.0185393	0.0155792	0.2341	TRUE	0.00116625	36.6093	24.1077
25074	IDP dMRI TBSS FA Posterior limb of internal capsule R	rs179570	G	A		G	A		0.46906	0.067272	0.0097814	6.27e-12		0.4712	-0.00551081	0.00745712	0.46	TRUE	0.0022541	70.8346	47.3006
25074	IDP dMRI TBSS FA Posterior limb of internal capsule R	rs2956028	A	T		A	T		0.83521	0.06872	0.013264	2.23e-07		0.8429	0.0197847	0.0103099	0.0549997	TRUE	0.00129994	40.8113	26.8421
25074	IDP dMRI TBSS FA Posterior limb of internal capsule R	rs310241	G	A		G	A		0.2215	0.063335	0.011783	7.74e-08		0.2432	0.00265014	0.00868897	0.760001	TRUE	0.00138341	43.4354	28.8919
25074	IDP dMRI TBSS FA Posterior limb of internal capsule R	rs3751667	T	C		T	C		0.2312	-0.060427	0.011675	2.29e-07		0.2342	0.0229517	0.00858328	0.00748704	TRUE	0.00129806	40.7521	26.7885
25074	IDP dMRI TBSS FA Posterior limb of internal capsule R	rs3776089	A	G		A	G		0.73873	-0.075087	0.011152	1.71e-11		0.7294	0.00988339	0.00813448	0.2244	TRUE	0.00217638	68.3871	45.334
25074	IDP dMRI TBSS FA Posterior limb of internal capsule R	rs3789586	T	C		T	C		0.149	-0.063997	0.013771	3.38e-06		0.1539	-0.00741947	0.00997241	0.4567	TRUE	0.00103864	32.5994	21.5967
25074	IDP dMRI TBSS FA Posterior limb of internal capsule R	rs3807186	T	G		T	G		0.24415	0.058805	0.011423	2.66e-07		0.2393	0.0164053	0.00872156	0.0599998	TRUE	0.00127629	40.0681	26.5014
25074	IDP dMRI TBSS FA Posterior limb of internal capsule R	rs4755924	C	T		C	T		0.15483	-0.073297	0.013692	8.73e-08		0.1638	-0.0263546	0.00993389	0.00799006	TRUE	0.00140605	44.1474	28.6575
25074	IDP dMRI TBSS FA Posterior limb of internal capsule R	rs56023709	C	A		C	A		0.62126	0.057994	0.010089	9.15e-09		0.5932	0.00949139	0.00734628	0.1964	TRUE	0.00158274	49.704	33.0423
25074	IDP dMRI TBSS FA Posterior limb of internal capsule R	rs66893597	G	A		G	A		0.18329	0.059575	0.012742	2.95e-06		0.192	0.00127497	0.00917248	0.8893	TRUE	0.00106259	33.3518	21.8601
25074	IDP dMRI TBSS FA Posterior limb of internal capsule R	rs7154256	C	T		C	T		0.46479	-0.055247	0.0097609	1.53e-08		0.4672	-0.00403729	0.00722234	0.5759	TRUE	0.00151855	47.685	32.036
25074	IDP dMRI TBSS FA Posterior limb of internal capsule R	rs72685504	A	C		A	C		0.13173	0.071385	0.014535	9.11e-07		0.1341	-0.0175926	0.0105661	0.0959599	TRUE	0.00116569	36.5917	24.1204
25074	IDP dMRI TBSS FA Posterior limb of internal capsule R	rs9608859	C	T		C	T		0.55557	0.054545	0.0099177	3.85e-08		0.5716	-0.00518254	0.00740363	0.4836	TRUE	0.0014692	46.1332	30.2474
25074	IDP dMRI TBSS FA Posterior limb of internal capsule R	rs9818982	A	G		A	G		0.11944	0.069723	0.015208	4.58e-06		0.1051	-0.0170864	0.0117513	0.1458	TRUE	0.00102256	32.0943	21.0188
25075	IDP dMRI TBSS FA Posterior limb of internal capsule L	rs1004763	T	C		T	C		0.58058	0.054389	0.0098923	3.88e-08		0.5731	0.000765118	0.00765118	0.92	TRUE	0.00144067	45.2358	30.2293
25075	IDP dMRI TBSS FA Posterior limb of internal capsule L	rs10052710	G	T		G	T		0.19689	-0.070561	0.012262	8.81e-09		0.2049	0.0206104	0.00899232	0.0219301	TRUE	0.00157456	49.4465	33.1136
25075	IDP dMRI TBSS FA Posterior limb of internal capsule L	rs11722918	T	C		T	C		0.5552	0.046066	0.0098293	2.79e-06		0.5572	-0.0118268	0.00731403	0.1058	TRUE	0.00104811	32.8968	21.9642
25075	IDP dMRI TBSS FA Posterior limb of internal capsule L	rs12146713	C	T		C	T		0.094205	0.093111	0.016698	2.49e-08		0.0837	0.0204168	0.013584	0.1328	TRUE	0.00147957	46.4592	31.0937
25075	IDP dMRI TBSS FA Posterior limb of internal capsule L	rs12668421	T	A		T	A		0.26136	0.073327	0.011164	5.21e-11		0.2568	-0.0151708	0.0086247	0.0785308	TRUE	0.00207601	65.2267	43.1408
25075	IDP dMRI TBSS FA Posterior limb of internal capsule L	rs13338233	G	A		G	A		0.27574	-0.053805	0.010983	9.71e-07		0.2701	-0.0209167	0.00842055	0.0129999	TRUE	0.0011563	36.2965	23.9996
25075	IDP dMRI TBSS FA Posterior limb of internal capsule L	rs143546063	A	G		A	G		0.17079	0.062573	0.013112	1.83e-06		0.1726	-0.0237471	0.00987817	0.0162099	TRUE	0.001109	34.8101	22.7738
25075	IDP dMRI TBSS FA Posterior limb of internal capsule L	rs208829	G	A		G	A		0.61365	-0.060054	0.010071	2.51e-09		0.6197	0.0024906	0.00780751	0.75	TRUE	0.00171008	53.7096	35.5581
25075	IDP dMRI TBSS FA Posterior limb of internal capsule L	rs2267158	C	T		C	T		0.31803	0.056992	0.010585	7.36e-08		0.3323	-0.016533	0.00779491	0.0338899	TRUE	0.00140894	44.2381	28.9899
25075	IDP dMRI TBSS FA Posterior limb of internal capsule L	rs2848683	A	G		A	G		0.13835	0.070259	0.014194	7.49e-07		0.1361	-0.0035444	0.0105175	0.7363	TRUE	0.00117691	36.9444	24.5016
25075	IDP dMRI TBSS FA Posterior limb of internal capsule L	rs2912304	C	T		C	T		0.83044	0.067866	0.01317	2.58e-07		0.8368	0.0126597	0.0100955	0.21	TRUE	0.00129708	40.7214	26.5542
25075	IDP dMRI TBSS FA Posterior limb of internal capsule L	rs310241	G	A		G	A		0.2215	0.067531	0.011782	1.01e-08		0.2432	0.00265014	0.00868897	0.760001	TRUE	0.00157278	49.3907	32.8525
25075	IDP dMRI TBSS FA Posterior limb of internal capsule L	rs35893087	G	A		G	A		0.53369	0.049976	0.0097705	3.17e-07		0.5673	0.00181943	0.0072777	0.8026	TRUE	0.00124313	39.0256	26.1631
25075	IDP dMRI TBSS FA Posterior limb of internal capsule L	rs3751667	T	C		T	C		0.2312	-0.061741	0.011675	1.25e-07		0.2342	0.0229517	0.00858328	0.00748704	TRUE	0.00135512	42.5462	27.9662
25075	IDP dMRI TBSS FA Posterior limb of internal capsule L	rs3776089	A	G		A	G		0.73873	-0.080081	0.01115	7.11e-13		0.7294	0.00988339	0.00813448	0.2244	TRUE	0.00247551	77.8097	51.5833
25075	IDP dMRI TBSS FA Posterior limb of internal capsule L	rs3789586	T	C		T	C		0.149	-0.070343	0.013769	3.27e-07		0.1539	-0.00741947	0.00997241	0.4567	TRUE	0.00125484	39.3936	26.0998
25075	IDP dMRI TBSS FA Posterior limb of internal capsule L	rs4843555	C	T		C	T		0.58512	0.057141	0.0099363	9.01e-09		0.5816	0.004773	0.00760031	0.53	TRUE	0.00158523	49.7823	33.0709
25075	IDP dMRI TBSS FA Posterior limb of internal capsule L	rs6437417	G	A		G	A		0.31147	-0.05416	0.010629	3.51e-07		0.3238	0.0018793	0.00779791	0.8094	TRUE	0.00125813	39.4972	25.9641
25075	IDP dMRI TBSS FA Posterior limb of internal capsule L	rs7148722	A	G		A	G		0.11158	-0.075617	0.015652	1.37e-06		0.0984	-0.0131707	0.0122404	0.282	TRUE	0.00113364	35.5844	23.3399
25075	IDP dMRI TBSS FA Posterior limb of internal capsule L	rs7154256	C	T		C	T		0.46479	-0.049535	0.0097624	3.93e-07		0.4672	-0.00403729	0.00722234	0.5759	TRUE	0.00122077	38.3229	25.7461
25075	IDP dMRI TBSS FA Posterior limb of internal capsule L	rs72751494	T	C		T	C		0.11307	0.078963	0.015584	4.08e-07		0.1068	-0.0216918	0.0122691	0.0769999	TRUE	0.00125059	39.26	25.6738
25075	IDP dMRI TBSS FA Posterior limb of internal capsule L	rs73189871	A	G		A	G		0.17101	0.060781	0.013109	3.56e-06		0.1693	-0.00350019	0.0101455	0.73	TRUE	0.00104746	32.8764	21.4979
25075	IDP dMRI TBSS FA Posterior limb of internal capsule L	rs7641030	T	C		T	C		0.71681	0.053346	0.010815	8.17e-07		0.729	0.0160451	0.00809948	0.0476102	TRUE	0.00115536	36.2669	24.3305
25075	IDP dMRI TBSS FA Posterior limb of internal capsule L	rs79578179	T	C		T	C		0.052424	0.11287	0.021896	2.56e-07		0.0481	0.0285724	0.0173692	0.1	TRUE	0.0012657	39.7351	26.5722
25076	IDP dMRI TBSS FA Retrolenticular part of internal capsule R	rs112645734	A	G		A	G		0.16988	-0.060374	0.012991	3.38e-06		0.174	0.00687287	0.00951921	0.4701	TRUE	0.00102805	32.2666	21.5981
25076	IDP dMRI TBSS FA Retrolenticular part of internal capsule R	rs1591805	G	A		G	A		0.49689	-0.055738	0.0098081	1.34e-08		0.527	0.016314	0.00736193	0.0266999	TRUE	0.0015533	48.778	32.2948
25076	IDP dMRI TBSS FA Retrolenticular part of internal capsule R	rs1955104	A	C		A	C		0.37555	0.046664	0.010157	4.37e-06		0.3764	-0.00445607	0.00784519	0.57	TRUE	0.00102131	32.055	21.1073
25076	IDP dMRI TBSS FA Retrolenticular part of internal capsule R	rs2241540	A	G		A	G		0.37416	0.046695	0.010172	4.44e-06		0.3425	0.00558509	0.00765081	0.4654	TRUE	0.00102115	32.05	21.0731
25076	IDP dMRI TBSS FA Retrolenticular part of internal capsule R	rs3095890	C	T		C	T		0.19343	-0.057325	0.01242	3.95e-06		0.186	-0.00198364	0.00949108	0.8342	TRUE	0.00102538	32.1827	21.3032
25076	IDP dMRI TBSS FA Retrolenticular part of internal capsule R	rs3776089	A	G		A	G		0.73873	-0.05152	0.011159	3.91e-06		0.7294	0.00988339	0.00813448	0.2244	TRUE	0.00102461	32.1585	21.3158
25076	IDP dMRI TBSS FA Retrolenticular part of internal capsule R	rs3852188	G	C		G	C		0.19445	-0.11055	0.012322	3.16e-19		0.1958	0.0222017	0.00911398	0.01486	TRUE	0.00382867	120.505	80.4924
25076	IDP dMRI TBSS FA Retrolenticular part of internal capsule R	rs386797	T	C		T	C		0.38403	-0.048965	0.010125	1.33e-06		0.3625	0.00851839	0.00755846	0.2596	TRUE	0.0011343	35.6051	23.3874
25076	IDP dMRI TBSS FA Retrolenticular part of internal capsule R	rs4917691	T	C		T	C		0.67078	-0.04856	0.010448	3.38e-06		0.6369	0.0115188	0.00750413	0.1249	TRUE	0.00104149	32.6888	21.6019
25076	IDP dMRI TBSS FA Retrolenticular part of internal capsule R	rs555235	G	A		G	A		0.40115	-0.047532	0.0099881	1.96e-06		0.4097	-0.0180702	0.00738162	0.01438	TRUE	0.00108549	34.0715	22.6468
25076	IDP dMRI TBSS FA Retrolenticular part of internal capsule R	rs7313719	C	T		C	T		0.70485	-0.049114	0.010732	4.76e-06		0.6972	-0.0163396	0.00814944	0.0449997	TRUE	0.00100364	31.4999	20.9435
25076	IDP dMRI TBSS FA Retrolenticular part of internal capsule R	rs7818471	A	G		A	G		0.55684	0.045451	0.0098901	4.34e-06		0.5625	-0.000968989	0.00734082	0.8953	TRUE	0.00101955	31.9995	21.1196
25076	IDP dMRI TBSS FA Retrolenticular part of internal capsule R	rs9303628	C	T		C	T		0.46611	-0.064976	0.0097918	3.31e-11		0.495	-0.00538098	0.00726179	0.4588	TRUE	0.00210124	66.0211	44.0333
25076	IDP dMRI TBSS FA Retrolenticular part of internal capsule R	rs9608859	C	T		C	T		0.55557	0.052773	0.0099182	1.04e-07		0.5716	-0.00518254	0.00740363	0.4836	TRUE	0.00137529	43.1804	28.3112
25077	IDP dMRI TBSS FA Retrolenticular part of internal capsule L	rs1004764	A	G		A	G		0.62296	0.046199	0.010097	4.77e-06		0.6242	0.00144424	0.00772322	0.852	TRUE	0.00100263	31.4682	20.9354
25077	IDP dMRI TBSS FA Retrolenticular part of internal capsule L	rs1536633	T	G		T	G		0.50515	0.055163	0.0098326	2.05e-08		0.5153	-0.00199426	0.00719949	0.782099	TRUE	0.00152132	47.772	31.4745
25077	IDP dMRI TBSS FA Retrolenticular part of internal capsule L	rs1591805	G	A		G	A		0.49689	-0.059266	0.0098071	1.54e-09		0.527	0.016314	0.00736193	0.0266999	TRUE	0.00175616	55.1596	36.5199
25077	IDP dMRI TBSS FA Retrolenticular part of internal capsule L	rs2278325	T	C		T	C		0.53092	0.046242	0.0098851	2.92e-06		0.5016	0.0165519	0.00726598	0.0227002	TRUE	0.00106507	33.4299	21.8832
25077	IDP dMRI TBSS FA Retrolenticular part of internal capsule L	rs3776089	A	G		A	G		0.73873	-0.056898	0.011157	3.43e-07		0.7294	0.00988339	0.00813448	0.2244	TRUE	0.00124968	39.2315	26.0075
25077	IDP dMRI TBSS FA Retrolenticular part of internal capsule L	rs3789586	T	C		T	C		0.149	-0.065076	0.01377	2.31e-06		0.1539	-0.00741947	0.00997241	0.4567	TRUE	0.00107396	33.7091	22.3344
25077	IDP dMRI TBSS FA Retrolenticular part of internal capsule L	rs3852188	G	C		G	C		0.19445	-0.10412	0.012324	3.15e-17		0.1958	0.0222017	0.00911398	0.01486	TRUE	0.00339624	106.849	71.3781
25077	IDP dMRI TBSS FA Retrolenticular part of internal capsule L	rs4449405	G	A		G	A		0.62561	0.047284	0.010165	3.31e-06		0.6326	-0.00764372	0.00747918	0.307	TRUE	0.00104734	32.8726	21.6378
25077	IDP dMRI TBSS FA Retrolenticular part of internal capsule L	rs4861386	C	A		C	A		0.57893	0.048763	0.0099277	9.09e-07		0.5909	-0.00483985	0.00737782	0.5121	TRUE	0.00115929	36.3905	24.1259
25077	IDP dMRI TBSS FA Retrolenticular part of internal capsule L	rs495302	A	G		A	G		0.55442	0.047475	0.0099377	1.79e-06		0.5461	-0.00573264	0.0075929	0.450001	TRUE	0.00111359	34.9544	22.8222
25077	IDP dMRI TBSS FA Retrolenticular part of internal capsule L	rs55768258	A	T		A	T		0.17578	-0.063926	0.012893	7.17e-07		0.1683	-0.00282414	0.00987463	0.774701	TRUE	0.00118413	37.1711	24.5837
25077	IDP dMRI TBSS FA Retrolenticular part of internal capsule L	rs9303628	C	T		C	T		0.46611	-0.058754	0.0097937	2.02e-09		0.495	-0.00538098	0.00726179	0.4588	TRUE	0.00171809	53.9616	35.99
25077	IDP dMRI TBSS FA Retrolenticular part of internal capsule L	rs9608859	C	T		C	T		0.55557	0.056692	0.0099172	1.1e-08		0.5716	-0.00518254	0.00740363	0.4836	TRUE	0.00158714	49.8423	32.6787
25078	IDP dMRI TBSS FA Anterior corona radiata R	rs10056543	C	A		C	A		0.32147	0.048852	0.010458	3.01e-06		0.3152	-0.00860323	0.00807057	0.2863	TRUE	0.00104113	32.6776	21.8206
25078	IDP dMRI TBSS FA Anterior corona radiata R	rs11069796	C	T		C	T		0.2618	0.052239	0.011184	3.02e-06		0.2496	0.00830066	0.0083676	0.321	TRUE	0.00105478	33.1066	21.817
25078	IDP dMRI TBSS FA Anterior corona radiata R	rs16956264	G	A		G	A		0.14137	0.070074	0.014023	5.87e-07		0.1382	-0.0043879	0.0109972	0.69	TRUE	0.00119208	37.4212	24.9708
25078	IDP dMRI TBSS FA Anterior corona radiata R	rs35026592	C	T		C	T		0.038062	-0.11894	0.025665	3.6e-06		0.0361	0.0211904	0.0200287	0.29	TRUE	0.00103592	32.5138	21.477
25078	IDP dMRI TBSS FA Anterior corona radiata R	rs375218	T	C		T	C		0.45386	0.048375	0.0098827	9.91e-07		0.452	-0.00470758	0.00749615	0.53	TRUE	0.00116011	36.4162	23.9602
25078	IDP dMRI TBSS FA Anterior corona radiata R	rs3849198	A	C		A	C		0.18367	0.068612	0.012825	8.89e-08		0.1667	0.0138376	0.00980694	0.1581	TRUE	0.00141167	44.3242	28.621
25078	IDP dMRI TBSS FA Anterior corona radiata R	rs3852188	G	C		G	C		0.19445	-0.089624	0.01233	3.75e-13		0.1958	0.0222017	0.00911398	0.01486	TRUE	0.0025164	79.0981	52.8351
25078	IDP dMRI TBSS FA Anterior corona radiata R	rs7295571	C	T		C	T		0.098228	0.092605	0.016572	2.33e-08		0.1313	-0.0210368	0.0106623	0.0484797	TRUE	0.00151926	47.7072	31.2262
25078	IDP dMRI TBSS FA Anterior corona radiata R	rs760975	C	G		C	G		0.6204	0.055633	0.01008	3.44e-08		0.616	-0.00176842	0.00775621	0.82	TRUE	0.00145778	45.7741	30.461
25078	IDP dMRI TBSS FA Anterior corona radiata R	rs76122535	G	C		G	C		0.13502	0.11315	0.014339	3.14e-15		0.1235	-0.0185666	0.0110318	0.092289	TRUE	0.0029905	94.0453	62.2689
25078	IDP dMRI TBSS FA Anterior corona radiata R	rs798563	C	A		C	A		0.30688	-0.056681	0.010682	1.13e-07		0.2892	-0.011301	0.00824892	0.1708	TRUE	0.00136673	42.911	28.1559
25079	IDP dMRI TBSS FA Anterior corona radiata L	rs10105118	G	A		G	A		0.12054	-0.075868	0.015161	5.66e-07		0.1316	0.00768417	0.0106725	0.4713	TRUE	0.00122038	38.3105	25.0416
25079	IDP dMRI TBSS FA Anterior corona radiata L	rs10920616	G	A		G	A		0.1208	-0.071626	0.014992	1.79e-06		0.1352	0.00212635	0.0106852	0.8422	TRUE	0.00108975	34.2052	22.8256
25079	IDP dMRI TBSS FA Anterior corona radiata L	rs13146744	A	G		A	G		0.085417	0.082329	0.017509	2.59e-06		0.0741	-0.029235	0.0143028	0.0409996	TRUE	0.00105902	33.2396	22.1097
25079	IDP dMRI TBSS FA Anterior corona radiata L	rs139883	T	C		T	C		0.63452	0.049792	0.010146	9.29e-07		0.624	6.86e-05	0.00762235	0.9925	TRUE	0.00114989	36.0953	24.084
25079	IDP dMRI TBSS FA Anterior corona radiata L	rs17205972	T	G		T	G		0.19526	-0.090747	0.012285	1.56e-13		0.2012	0.0223656	0.00898939	0.0128499	TRUE	0.00258799	81.3545	54.565
25079	IDP dMRI TBSS FA Anterior corona radiata L	rs2117359	C	G		C	G		0.38681	0.049627	0.010147	1.01e-06		0.3854	0.00105665	0.00765689	0.89	TRUE	0.00116831	36.6741	23.92
25079	IDP dMRI TBSS FA Anterior corona radiata L	rs2881057	A	G		A	G		0.3761	-0.049015	0.010218	1.62e-06		0.3768	-0.0121109	0.0074391	0.1036	TRUE	0.00112747	35.3907	23.0105
25079	IDP dMRI TBSS FA Anterior corona radiata L	rs34510016	A	C		A	C		0.79293	-0.063002	0.012147	2.16e-07		0.7793	0.00884445	0.00868806	0.3087	TRUE	0.00130344	40.9214	26.9011
25079	IDP dMRI TBSS FA Anterior corona radiata L	rs4872282	G	A		G	A		0.60491	0.050659	0.0099759	3.85e-07		0.5987	0.00672267	0.00742836	0.3655	TRUE	0.00122668	38.5085	25.7875
25079	IDP dMRI TBSS FA Anterior corona radiata L	rs5743077	C	G		C	G		0.13894	-0.065165	0.014186	4.38e-06		0.136	0.0221277	0.010537	0.0357199	TRUE	0.00101606	31.89	21.1013
25079	IDP dMRI TBSS FA Anterior corona radiata L	rs6921291	T	C		T	C		0.18952	0.058359	0.012549	3.33e-06		0.1785	0.0148355	0.00941938	0.1153	TRUE	0.00104627	32.8391	21.6271
25079	IDP dMRI TBSS FA Anterior corona radiata L	rs76122535	G	C		G	C		0.13502	0.10673	0.014341	1.03e-13		0.1235	-0.0185666	0.0110318	0.092289	TRUE	0.00266077	83.6483	55.3878
25079	IDP dMRI TBSS FA Anterior corona radiata L	rs798563	C	A		C	A		0.30688	-0.049748	0.010684	3.24e-06		0.2892	-0.011301	0.00824892	0.1708	TRUE	0.00105283	33.0452	21.6812
25079	IDP dMRI TBSS FA Anterior corona radiata L	rs8091301	C	T		C	T		0.69281	0.053351	0.010626	5.19e-07		0.7118	-0.00219008	0.00823339	0.79	TRUE	0.00121154	38.0326	25.2084
25080	IDP dMRI TBSS FA Superior corona radiata R	rs115400054	T	C		T	C		0.12582	0.079846	0.014761	6.4e-08		0.1213	-0.0214815	0.0113239	0.0578602	TRUE	0.00140245	44.0341	29.26
25080	IDP dMRI TBSS FA Superior corona radiata R	rs12146713	C	T		C	T		0.094205	0.095571	0.016697	1.06e-08		0.0837	0.0204168	0.013584	0.1328	TRUE	0.00155878	48.9504	32.7624
25080	IDP dMRI TBSS FA Superior corona radiata R	rs1277843	T	C		T	C		0.60071	0.046707	0.010016	3.13e-06		0.5997	-0.00630648	0.00765349	0.41	TRUE	0.00104652	32.8469	21.7458
25080	IDP dMRI TBSS FA Superior corona radiata R	rs34388196	G	A		G	A		0.43894	-0.047769	0.0098546	1.26e-06		0.4668	-0.00861949	0.0073295	0.2396	TRUE	0.00112392	35.2791	23.4971
25080	IDP dMRI TBSS FA Superior corona radiata R	rs3852188	G	C		G	C		0.19445	-0.087325	0.012331	1.47e-12		0.1958	0.0222017	0.00911398	0.01486	TRUE	0.00238895	75.0826	50.1511
25080	IDP dMRI TBSS FA Superior corona radiata R	rs4103860	C	T		C	T		0.29177	0.060565	0.010808	2.13e-08		0.2795	0.0185257	0.00815749	0.0231702	TRUE	0.00151596	47.6036	31.4017
25080	IDP dMRI TBSS FA Superior corona radiata R	rs4664600	A	G		A	G		0.90791	0.080016	0.016986	2.48e-06		0.9004	-0.00389052	0.012045	0.7466	TRUE	0.00107063	33.6045	22.1907
25080	IDP dMRI TBSS FA Superior corona radiata R	rs56269701	G	A		G	A		0.25098	0.055727	0.011415	1.06e-06		0.2459	0.018004	0.00867663	0.0379997	TRUE	0.0011676	36.6517	23.833
25080	IDP dMRI TBSS FA Superior corona radiata R	rs6006426	A	G		A	G		0.53761	0.045345	0.009847	4.15e-06		0.5519	-0.00272286	0.00737903	0.7125	TRUE	0.00102227	32.085	21.2056
25080	IDP dMRI TBSS FA Superior corona radiata R	rs66503681	T	C		T	C		0.022291	-0.154	0.033143	3.39e-06		0.0253	-0.0015176	0.0229939	0.947	TRUE	0.00103374	32.4454	21.5903
25080	IDP dMRI TBSS FA Superior corona radiata R	rs72780829	A	G		A	G		0.24229	-0.056512	0.011463	8.29e-07		0.2252	-0.0138737	0.00863867	0.1083	TRUE	0.0011726	36.8089	24.3044
25080	IDP dMRI TBSS FA Superior corona radiata R	rs9957797	T	C		T	C		0.70658	-0.051224	0.010804	2.14e-06		0.6992	-0.00867921	0.00786873	0.2701	TRUE	0.001088	34.1502	22.479
25081	IDP dMRI TBSS FA Superior corona radiata L	rs1030856	G	A		G	A		0.67922	-0.048623	0.010506	3.72e-06		0.6849	0.000509552	0.00796175	0.9492	TRUE	0.00103022	32.3349	21.4195
25081	IDP dMRI TBSS FA Superior corona radiata L	rs1038354	G	A		G	A		0.27779	0.052597	0.010977	1.67e-06		0.2664	0.0190152	0.00833998	0.0225798	TRUE	0.00111002	34.8423	22.9591
25081	IDP dMRI TBSS FA Superior corona radiata L	rs10488529	A	G		A	G		0.13794	0.069724	0.0142	9.16e-07		0.1293	-0.00436578	0.0113397	0.7	TRUE	0.00115617	36.2926	24.1095
25081	IDP dMRI TBSS FA Superior corona radiata L	rs12146713	C	T		C	T		0.094205	0.09386	0.016698	1.92e-08		0.0837	0.0204168	0.013584	0.1328	TRUE	0.00150347	47.2108	31.596
25081	IDP dMRI TBSS FA Superior corona radiata L	rs2237208	G	A		G	A		0.18332	0.065817	0.012663	2.04e-07		0.1731	-0.00725147	0.0100436	0.47	TRUE	0.00129708	40.7216	27.0149
25081	IDP dMRI TBSS FA Superior corona radiata L	rs34316274	G	A		G	A		0.24102	-0.056779	0.011461	7.33e-07		0.2355	0.0263511	0.00868527	0.00241502	TRUE	0.00117948	37.0249	24.5432
25081	IDP dMRI TBSS FA Superior corona radiata L	rs3769454	G	C		G	C		0.32924	0.050202	0.010453	1.58e-06		0.317	-0.000637517	0.0077746	0.9346	TRUE	0.00111315	34.9404	23.0654
25081	IDP dMRI TBSS FA Superior corona radiata L	rs3852188	G	C		G	C		0.19445	-0.087566	0.01233	1.27e-12		0.1958	0.0222017	0.00911398	0.01486	TRUE	0.00240216	75.4986	50.4365
25081	IDP dMRI TBSS FA Superior corona radiata L	rs4524307	A	T		A	T		0.96282	0.12523	0.026087	1.59e-06		0.9582	-0.000829826	0.0184406	0.9637	TRUE	0.0011228	35.2437	23.0446
25081	IDP dMRI TBSS FA Superior corona radiata L	rs4843558	A	G		A	G		0.62209	0.05027	0.010099	6.49e-07		0.5934	0.00926784	0.00733215	0.2061	TRUE	0.0011882	37.2991	24.7777
25081	IDP dMRI TBSS FA Superior corona radiata L	rs4924345	C	A		C	A		0.080594	-0.087255	0.018028	1.31e-06		0.0814	0.0137111	0.0136974	0.3166	TRUE	0.00112829	35.4164	23.4253
25081	IDP dMRI TBSS FA Superior corona radiata L	rs6704237	A	G		A	G		0.10227	0.083456	0.016246	2.82e-07		0.0922	0.0148445	0.0125694	0.2377	TRUE	0.00127891	40.1502	26.389
25081	IDP dMRI TBSS FA Superior corona radiata L	rs6942635	C	T		C	T		0.50701	0.044903	0.0098028	4.66e-06		0.4842	-0.00293211	0.00723978	0.685799	TRUE	0.00100794	31.6349	20.9822
25081	IDP dMRI TBSS FA Superior corona radiata L	rs737540	T	C		T	C		0.038018	0.11828	0.025803	4.59e-06		0.0383	-0.0164014	0.0194791	0.4	TRUE	0.00102331	32.1178	21.0127
25081	IDP dMRI TBSS FA Superior corona radiata L	rs7592127	A	C		A	C		0.90762	0.079659	0.016996	2.79e-06		0.9037	-0.00879955	0.0123416	0.4761	TRUE	0.0010641	33.3993	21.9673
25081	IDP dMRI TBSS FA Superior corona radiata L	rs7901640	A	G		A	G		0.39264	-0.047146	0.010036	2.65e-06		0.4075	0.00501555	0.00734342	0.494399	TRUE	0.00106013	33.2747	22.0683
25081	IDP dMRI TBSS FA Superior corona radiata L	rs9390998	G	A		G	A		0.039728	-0.12297	0.025353	1.24e-06		0.0423	-0.0097076	0.018526	0.6	TRUE	0.00115377	36.2171	23.5255
25081	IDP dMRI TBSS FA Superior corona radiata L	rs9957797	T	C		T	C		0.70658	-0.051075	0.010804	2.29e-06		0.6992	-0.00867921	0.00786873	0.2701	TRUE	0.00108168	33.9516	22.3485
25082	IDP dMRI TBSS FA Posterior corona radiata R	rs13164785	G	T		G	T		0.19397	-0.11801	0.012327	1.15e-21		0.2004	0.0248616	0.00898829	0.00567898	TRUE	0.00435465	137.133	91.648
25082	IDP dMRI TBSS FA Posterior corona radiata R	rs17719345	C	G		C	G		0.20287	0.063698	0.012189	1.75e-07		0.1948	-0.00837167	0.00953494	0.38	TRUE	0.00131229	41.1995	27.3096
25082	IDP dMRI TBSS FA Posterior corona radiata R	rs2188835	A	G		A	G		0.75324	-0.053092	0.011411	3.3e-06		0.774	0.0142419	0.00861059	0.0981703	TRUE	0.00104784	32.8885	21.6477
25082	IDP dMRI TBSS FA Posterior corona radiata R	rs2247626	C	T		C	T		0.70547	-0.055235	0.010833	3.45e-07		0.7158	-0.000832314	0.00832314	0.92	TRUE	0.00126785	39.8025	25.9975
25082	IDP dMRI TBSS FA Posterior corona radiata R	rs3010162	A	T		A	T		0.1432	-0.066789	0.013928	1.64e-06		0.148	0.00941577	0.0104272	0.3665	TRUE	0.00109462	34.3582	22.9949
25082	IDP dMRI TBSS FA Posterior corona radiata R	rs3986307	A	C		A	C		0.10332	0.08447	0.016154	1.72e-07		0.0902	-0.00517632	0.0127495	0.6851	TRUE	0.00132208	41.5073	27.3429
25082	IDP dMRI TBSS FA Posterior corona radiata R	rs5753609	G	A		G	A		0.31068	-0.050769	0.010558	1.53e-06		0.3113	0.000918242	0.00778171	0.9062	TRUE	0.00110398	34.6525	23.1225
25082	IDP dMRI TBSS FA Posterior corona radiata R	rs59565242	A	G		A	G		0.12231	-0.07107	0.015004	2.19e-06		0.1186	-0.00205597	0.0116817	0.86	TRUE	0.00108444	34.0385	22.4367
25082	IDP dMRI TBSS FA Posterior corona radiata R	rs73259882	C	T		C	T		0.1551	0.068084	0.01349	4.53e-07		0.1545	0.00736927	0.0102067	0.4704	TRUE	0.00121489	38.138	25.4722
25082	IDP dMRI TBSS FA Posterior corona radiata R	rs7443346	A	G		A	G		0.72794	-0.050564	0.011037	4.65e-06		0.7134	0.00101284	0.00803844	0.8996	TRUE	0.00101268	31.7838	20.9885
25082	IDP dMRI TBSS FA Posterior corona radiata R	rs79086646	T	C		T	C		0.062111	0.099448	0.020492	1.23e-06		0.0581	0.00262896	0.0160303	0.87	TRUE	0.00115224	36.1689	23.5518
25083	IDP dMRI TBSS FA Posterior corona radiata L	rs116432568	A	G		A	G		0.026648	0.15	0.030627	9.77e-07		0.0209	0.0474822	0.0265709	0.0739997	TRUE	0.0011672	36.6393	23.9869
25083	IDP dMRI TBSS FA Posterior corona radiata L	rs2619197	T	C		T	C		0.56453	0.045595	0.0098378	3.6e-06		0.5832	0.00310928	0.00740304	0.6748	TRUE	0.00102214	32.0809	21.4802
25083	IDP dMRI TBSS FA Posterior corona radiata L	rs3912378	G	A		G	A		0.7283	-0.055697	0.011048	4.66e-07		0.7094	0.000151069	0.00795098	0.9846	TRUE	0.0012277	38.5407	25.4154
25083	IDP dMRI TBSS FA Posterior corona radiata L	rs5996230	G	A		G	A		0.38779	0.046158	0.01008	4.69e-06		0.3858	-0.00288838	0.00776447	0.709999	TRUE	0.00101163	31.7507	20.9688
25083	IDP dMRI TBSS FA Posterior corona radiata L	rs67827860	T	C		T	C		0.19371	-0.11211	0.012326	1.02e-19		0.1969	0.0234235	0.00905782	0.00969795	TRUE	0.00392611	123.584	82.7264
25083	IDP dMRI TBSS FA Posterior corona radiata L	rs71331292	G	C		G	C		0.042192	-0.13017	0.024567	1.18e-07		0.0396	0.0147254	0.0195038	0.450001	TRUE	0.00136949	42.998	28.0749
25083	IDP dMRI TBSS FA Posterior corona radiata L	rs72807596	C	G		C	G		0.16969	0.074025	0.013068	1.49e-08		0.1642	-0.012197	0.0100801	0.2262	TRUE	0.00154413	48.4895	32.0877
25083	IDP dMRI TBSS FA Posterior corona radiata L	rs73734722	A	G		A	G		0.29313	-0.0538	0.010839	6.97e-07		0.2792	0.0153142	0.00832746	0.0658795	TRUE	0.00119948	37.6538	24.6369
25084	IDP dMRI TBSS FA Posterior thalamic radiation R	rs10477081	A	G		A	G		0.12759	0.078169	0.014619	9.03e-08		0.1353	0.00481943	0.0109533	0.66	TRUE	0.00136031	42.7091	28.5913
25084	IDP dMRI TBSS FA Posterior thalamic radiation R	rs1343116	A	C		A	C		0.61168	0.046536	0.010064	3.78e-06		0.6054	-0.0118232	0.00737569	0.1088	TRUE	0.00102878	32.2896	21.3814
25084	IDP dMRI TBSS FA Posterior thalamic radiation R	rs16894235	C	T		C	T		0.25506	0.060624	0.011385	1.02e-07		0.2423	0.00974767	0.00843224	0.2475	TRUE	0.00139663	43.8513	28.3546
25084	IDP dMRI TBSS FA Posterior thalamic radiation R	rs2267161	T	C		T	C		0.30665	0.049775	0.010636	2.89e-06		0.3188	-0.0176875	0.00782286	0.0237301	TRUE	0.00105353	33.0673	21.9011
25084	IDP dMRI TBSS FA Posterior thalamic radiation R	rs4487138	C	T		C	T		0.489	-0.052017	0.0098236	1.2e-07		0.4908	-0.00919472	0.00749366	0.22	TRUE	0.00135223	42.4552	28.0381
25084	IDP dMRI TBSS FA Posterior thalamic radiation R	rs4799926	G	A		G	A		0.63576	0.049334	0.010234	1.44e-06		0.6361	0.00622273	0.00748824	0.4061	TRUE	0.00112721	35.3823	23.2382
25084	IDP dMRI TBSS FA Posterior thalamic radiation R	rs58973247	T	G		T	G		0.15587	0.063353	0.013635	3.4e-06		0.1829	-0.00417449	0.00953081	0.6617	TRUE	0.00105618	33.1504	21.5886
25084	IDP dMRI TBSS FA Posterior thalamic radiation R	rs5997707	G	A		G	A		0.026222	0.14728	0.030521	1.41e-06		0.03	-0.0202179	0.0216698	0.351	TRUE	0.00110775	34.771	23.2857
25084	IDP dMRI TBSS FA Posterior thalamic radiation R	rs61896901	A	T		A	T		0.068499	-0.08987	0.019508	4.11e-06		0.071	-0.0275867	0.0144964	0.0569994	TRUE	0.00103069	32.3495	21.2229
25084	IDP dMRI TBSS FA Posterior thalamic radiation R	rs74478505	A	C		A	C		0.12227	-0.069537	0.014983	3.49e-06		0.1229	-0.00764617	0.0113445	0.5	TRUE	0.00103787	32.5752	21.5394
25084	IDP dMRI TBSS FA Posterior thalamic radiation R	rs760975	C	G		C	G		0.6204	0.046419	0.010082	4.16e-06		0.616	-0.00176842	0.00775621	0.82	TRUE	0.00101489	31.8532	21.1982
25084	IDP dMRI TBSS FA Posterior thalamic radiation R	rs7630	A	G		A	G		0.30371	0.053463	0.010688	5.71e-07		0.2813	-0.000112384	0.00802741	0.9888	TRUE	0.00120889	37.9493	25.0215
25084	IDP dMRI TBSS FA Posterior thalamic radiation R	rs76566528	A	G		A	G		0.15052	0.068148	0.013778	7.63e-07		0.15	-0.0162619	0.0103579	0.1164	TRUE	0.00118764	37.2814	24.4644
25084	IDP dMRI TBSS FA Posterior thalamic radiation R	rs7733216	C	T		C	T		0.20235	-0.1357	0.012163	8.04e-29		0.2121	0.0159637	0.00898352	0.0755405	TRUE	0.00594436	187.494	124.474
25084	IDP dMRI TBSS FA Posterior thalamic radiation R	rs939924	C	T		C	T		0.092981	0.084195	0.017061	8.08e-07		0.0952	0.0192739	0.0127305	0.13	TRUE	0.00119568	37.5341	24.3536
25085	IDP dMRI TBSS FA Posterior thalamic radiation L	rs10401120	T	C		T	C		0.040545	-0.11497	0.024942	4.06e-06		0.043	0.0322831	0.0183219	0.0779992	TRUE	0.0010284	32.2776	21.2474
25085	IDP dMRI TBSS FA Posterior thalamic radiation L	rs1153415	G	A		G	A		0.60217	-0.048946	0.010043	1.1e-06		0.5784	-0.000422448	0.00741138	0.9543	TRUE	0.00114784	36.0307	23.7524
25085	IDP dMRI TBSS FA Posterior thalamic radiation L	rs12653308	G	A		G	A		0.19797	-0.12584	0.012202	7.05e-25		0.2047	0.0207625	0.00891859	0.0199099	TRUE	0.00502872	158.467	106.359
25085	IDP dMRI TBSS FA Posterior thalamic radiation L	rs3966775	A	C		A	C		0.52986	0.047548	0.0098932	1.55e-06		0.5213	-0.00948637	0.00722496	0.1892	TRUE	0.00112637	35.3562	23.0989
25085	IDP dMRI TBSS FA Posterior thalamic radiation L	rs41293084	G	C		G	C		0.046046	0.1081	0.023193	3.17e-06		0.0481	-0.0270287	0.0172707	0.1176	TRUE	0.0010266	32.2211	21.7239
25085	IDP dMRI TBSS FA Posterior thalamic radiation L	rs717366	T	C		T	C		0.39122	-0.047184	0.01003	2.56e-06		0.3909	0.00335762	0.00742837	0.651	TRUE	0.00106048	33.2855	22.1303
25085	IDP dMRI TBSS FA Posterior thalamic radiation L	rs7443346	A	G		A	G		0.72794	-0.053104	0.011036	1.51e-06		0.7134	0.00101284	0.00803844	0.8996	TRUE	0.00111698	35.0609	23.1543
25085	IDP dMRI TBSS FA Posterior thalamic radiation L	rs754205	C	A		C	A		0.38398	0.0467	0.010093	3.73e-06		0.385	0.00656905	0.00780172	0.4	TRUE	0.00103173	32.3824	21.4088
25085	IDP dMRI TBSS FA Posterior thalamic radiation L	rs76122535	G	C		G	C		0.13502	0.070349	0.014352	9.57e-07		0.1235	-0.0185666	0.0110318	0.092289	TRUE	0.00115598	36.2865	24.0265
25085	IDP dMRI TBSS FA Posterior thalamic radiation L	rs7630	A	G		A	G		0.30371	0.056822	0.010687	1.07e-07		0.2813	-0.000112384	0.00802741	0.9888	TRUE	0.00136556	42.8745	28.2697
25085	IDP dMRI TBSS FA Posterior thalamic radiation L	rs7837477	A	G		A	G		0.17958	-0.06009	0.012871	3.05e-06		0.18	0.0194767	0.00937732	0.0377903	TRUE	0.00106397	33.3952	21.7962
25085	IDP dMRI TBSS FA Posterior thalamic radiation L	rs78508209	A	G		A	G		0.11832	0.074039	0.015211	1.14e-06		0.1229	-0.00434387	0.0110251	0.693499	TRUE	0.00114372	35.9013	23.6922
25085	IDP dMRI TBSS FA Posterior thalamic radiation L	rs868195	G	A		G	A		0.74015	-0.069834	0.01114	3.7e-10		0.7267	0.018252	0.00815184	0.0251698	TRUE	0.00187589	58.9271	39.2974
25085	IDP dMRI TBSS FA Posterior thalamic radiation L	rs939924	C	T		C	T		0.092981	0.078805	0.017062	3.89e-06		0.0952	0.0192739	0.0127305	0.13	TRUE	0.00104749	32.8773	21.3328
25085	IDP dMRI TBSS FA Posterior thalamic radiation L	rs9486719	A	G		A	G		0.19582	0.065393	0.012419	1.41e-07		0.1879	0.012459	0.00929774	0.1801	TRUE	0.0013468	42.2845	27.7261
25085	IDP dMRI TBSS FA Posterior thalamic radiation L	rs9608859	C	T		C	T		0.55557	0.047966	0.0099194	1.34e-06		0.5716	-0.00518254	0.00740363	0.4836	TRUE	0.00113616	35.6637	23.3828
25086	IDP dMRI TBSS FA Sagittal stratum R	rs11656065	C	G		C	G		0.11877	0.095003	0.015207	4.26e-10		0.1237	-0.00196505	0.0109779	0.8581	TRUE	0.0018893	59.3492	39.029
25086	IDP dMRI TBSS FA Sagittal stratum R	rs16894235	C	T		C	T		0.25506	0.054248	0.011386	1.91e-06		0.2423	0.00974767	0.00843224	0.2475	TRUE	0.00111831	35.1027	22.7
25086	IDP dMRI TBSS FA Sagittal stratum R	rs17291497	C	T		C	T		0.43058	0.049525	0.0098988	5.69e-07		0.4383	0.017607	0.00756965	0.02	TRUE	0.00120272	37.7556	25.0313
25086	IDP dMRI TBSS FA Sagittal stratum R	rs2595370	A	T		A	T		0.1385	0.064883	0.014187	4.82e-06		0.1372	-0.00334069	0.0104724	0.749601	TRUE	0.00100461	31.5302	20.9161
25086	IDP dMRI TBSS FA Sagittal stratum R	rs3799711	C	T		C	T		0.52654	0.05309	0.0098709	7.6e-08		0.5172	-0.00937017	0.00720782	0.1937	TRUE	0.0014053	44.1239	28.9276
25086	IDP dMRI TBSS FA Sagittal stratum R	rs4799926	G	A		G	A		0.63576	0.051043	0.010234	6.16e-07		0.6361	0.00622273	0.00748824	0.4061	TRUE	0.00120666	37.8792	24.8761
25086	IDP dMRI TBSS FA Sagittal stratum R	rs6059578	C	G		C	G		0.64095	-0.047499	0.010266	3.74e-06		0.6812	0.00239607	0.00775428	0.7576	TRUE	0.00103843	32.5928	21.4075
25086	IDP dMRI TBSS FA Sagittal stratum R	rs67827860	T	C		T	C		0.19371	-0.12777	0.012319	3.84e-25		0.1969	0.0234235	0.00905782	0.00969795	TRUE	0.00509954	160.711	107.574
25086	IDP dMRI TBSS FA Sagittal stratum R	rs760975	C	G		C	G		0.6204	0.058214	0.010079	7.77e-09		0.616	-0.00176842	0.00775621	0.82	TRUE	0.00159618	50.1268	33.3595
25086	IDP dMRI TBSS FA Sagittal stratum R	rs7629947	T	A		T	A		0.40106	-0.045853	0.0099597	4.17e-06		0.3965	0.010727	0.00763489	0.16	TRUE	0.00101009	31.7022	21.1955
25086	IDP dMRI TBSS FA Sagittal stratum R	rs9397699	A	G		A	G		0.28832	0.054562	0.010878	5.32e-07		0.2656	0.0144236	0.00815352	0.0768493	TRUE	0.00122172	38.3525	25.1584
25086	IDP dMRI TBSS FA Sagittal stratum R	rs9608859	C	T		C	T		0.55557	0.04677	0.0099196	2.43e-06		0.5716	-0.00518254	0.00740363	0.4836	TRUE	0.00108021	33.9054	22.2304
25087	IDP dMRI TBSS FA Sagittal stratum L	rs11128657	T	C		T	C		0.58572	-0.047956	0.0099654	1.5e-06		0.5626	0.00319752	0.00733377	0.662799	TRUE	0.00111609	35.033	23.1578
25087	IDP dMRI TBSS FA Sagittal stratum L	rs112451491	T	C		T	C		0.14457	0.092059	0.014007	5.08e-11		0.1464	-0.0127355	0.0104733	0.2239	TRUE	0.00209616	65.8612	43.1959
25087	IDP dMRI TBSS FA Sagittal stratum L	rs1959659	G	A		G	A		0.29991	-0.049926	0.010767	3.56e-06		0.2966	-0.0095198	0.00788715	0.2275	TRUE	0.00104671	32.8531	21.5013
25087	IDP dMRI TBSS FA Sagittal stratum L	rs2978101	G	T		G	T		0.4662	-0.050181	0.0098185	3.24e-07		0.4714	0.00134868	0.00725097	0.8525	TRUE	0.00125331	39.3457	26.1209
25087	IDP dMRI TBSS FA Sagittal stratum L	rs3852188	G	C		G	C		0.19445	-0.12008	0.012317	2.09e-22		0.1958	0.0222017	0.00911398	0.01486	TRUE	0.00451723	142.276	95.0455
25087	IDP dMRI TBSS FA Sagittal stratum L	rs4340915	G	A		G	A		0.17721	-0.062507	0.012996	1.52e-06		0.1725	0.0181588	0.0100603	0.0710003	TRUE	0.00113937	35.7645	23.1333
25087	IDP dMRI TBSS FA Sagittal stratum L	rs4799926	G	A		G	A		0.63576	0.066833	0.01023	6.58e-11		0.6361	0.00622273	0.00748824	0.4061	TRUE	0.00206868	64.9958	42.6806
25087	IDP dMRI TBSS FA Sagittal stratum L	rs5753609	G	A		G	A		0.31068	-0.051561	0.010558	1.05e-06		0.3113	0.000918242	0.00778171	0.9062	TRUE	0.00113869	35.7433	23.8495
25087	IDP dMRI TBSS FA Sagittal stratum L	rs7041180	C	A		C	A		0.25207	-0.05181	0.011255	4.19e-06		0.2293	-0.00419589	0.00859813	0.6254	TRUE	0.00101214	31.7667	21.1903
25087	IDP dMRI TBSS FA Sagittal stratum L	rs760975	C	G		C	G		0.6204	0.06112	0.010078	1.35e-09		0.616	-0.00176842	0.00775621	0.82	TRUE	0.00175952	55.2653	36.7805
25087	IDP dMRI TBSS FA Sagittal stratum L	rs911547	A	G		A	G		0.86219	0.065493	0.014247	4.31e-06		0.8509	-0.00264235	0.0104441	0.8	TRUE	0.0010193	31.9918	21.1321
25087	IDP dMRI TBSS FA Sagittal stratum L	rs9608859	C	T		C	T		0.55557	0.070511	0.0099129	1.17e-12		0.5716	-0.00518254	0.00740363	0.4836	TRUE	0.00245519	77.1696	50.5955
25088	IDP dMRI TBSS FA External capsule R	rs10089819	T	C		T	C		0.6823	0.05218	0.010473	6.33e-07		0.6699	-0.0202649	0.00767609	0.00829507	TRUE	0.0011804	37.0541	24.8237
25088	IDP dMRI TBSS FA External capsule R	rs10252734	G	T		G	T		0.4018	-0.056437	0.0099721	1.54e-08		0.4043	0.00373994	0.00755543	0.6204	TRUE	0.00153114	48.0809	32.0298
25088	IDP dMRI TBSS FA External capsule R	rs112005046	T	A		T	A		0.13965	-0.065899	0.014124	3.09e-06		0.1472	0.00523227	0.0101795	0.6075	TRUE	0.00104353	32.7529	21.7692
25088	IDP dMRI TBSS FA External capsule R	rs112136107	A	G		A	G		0.10764	0.091358	0.01585	8.34e-09		0.093	0.0176337	0.0127044	0.1653	TRUE	0.00160338	50.3532	33.2227
25088	IDP dMRI TBSS FA External capsule R	rs11641011	T	C		T	C		0.45675	-0.046299	0.0098221	2.45e-06		0.4665	0.000869111	0.00724259	0.9049	TRUE	0.00106378	33.3893	22.2195
25088	IDP dMRI TBSS FA External capsule R	rs202659	C	T		C	T		0.77947	-0.054869	0.01178	3.22e-06		0.7828	-0.014576	0.00873861	0.0952511	TRUE	0.00103503	32.4858	21.6952
25088	IDP dMRI TBSS FA External capsule R	rs2596695	T	C		T	C		0.85854	0.07493	0.014003	8.83e-08		0.8295	-0.000521193	0.00965172	0.9566	TRUE	0.00136375	42.8175	28.6332
25088	IDP dMRI TBSS FA External capsule R	rs4905933	C	T		C	T		0.53096	0.048109	0.0098646	1.09e-06		0.5078	-0.000829688	0.00721468	0.9086	TRUE	0.0011528	36.1866	23.7845
25088	IDP dMRI TBSS FA External capsule R	rs4925109	G	A		G	A		0.69815	0.053843	0.01065	4.32e-07		0.6483	-0.00654307	0.00752943	0.3851	TRUE	0.00122188	38.3577	25.5599
25088	IDP dMRI TBSS FA External capsule R	rs67827860	T	C		T	C		0.19371	-0.10457	0.012329	2.37e-17		0.1969	0.0234235	0.00905782	0.00969795	TRUE	0.00341576	107.465	71.938
25088	IDP dMRI TBSS FA External capsule R	rs6820950	T	C		T	C		0.87013	0.067739	0.014537	3.18e-06		0.8784	0.00991297	0.0112904	0.3797	TRUE	0.00103705	32.5495	21.7134
25088	IDP dMRI TBSS FA External capsule R	rs73118125	G	C		G	C		0.2146	0.059321	0.011908	6.36e-07		0.199	0.00993153	0.00938708	0.29	TRUE	0.00118623	37.2371	24.8164
25088	IDP dMRI TBSS FA External capsule R	rs73176186	T	G		T	G		0.12635	-0.082354	0.014846	2.94e-08		0.1253	-0.0203423	0.011409	0.0746208	TRUE	0.00149731	47.0171	30.7716
25088	IDP dMRI TBSS FA External capsule R	rs7334544	A	G		A	G		0.337	-0.04965	0.010334	1.56e-06		0.3576	-0.00860651	0.00752975	0.2531	TRUE	0.00110157	34.5767	23.0835
25088	IDP dMRI TBSS FA External capsule R	rs8063877	G	T		G	T		0.89794	-0.097447	0.016453	3.21e-09		0.9102	0.00807255	0.0130624	0.536701	TRUE	0.00174048	54.6663	35.079
25088	IDP dMRI TBSS FA External capsule R	rs806973	G	A		G	A		0.39337	-0.046581	0.010042	3.53e-06		0.368	-0.0147452	0.00747351	0.04853	TRUE	0.00103555	32.5024	21.5168
25088	IDP dMRI TBSS FA External capsule R	rs981544	A	C		A	C		0.31213	-0.081134	0.010558	1.6e-14		0.2851	-0.00478228	0.00798378	0.549301	TRUE	0.00282669	88.8792	59.0531
25089	IDP dMRI TBSS FA External capsule L	rs11158090	G	A		G	A		0.8096	0.064585	0.012487	2.34e-07		0.7998	0.0174268	0.00898752	0.0524699	TRUE	0.00128597	40.3722	26.7514
25089	IDP dMRI TBSS FA External capsule L	rs112136107	A	G		A	G		0.10764	0.10332	0.015847	7.19e-11		0.093	0.0176337	0.0127044	0.1653	TRUE	0.00205075	64.4313	42.5084
25089	IDP dMRI TBSS FA External capsule L	rs11641011	T	C		T	C		0.45675	-0.046362	0.0098221	2.37e-06		0.4665	0.000869111	0.00724259	0.9049	TRUE	0.00106668	33.4803	22.28
25089	IDP dMRI TBSS FA External capsule L	rs17497343	C	T		C	T		0.34805	0.0517	0.010351	5.94e-07		0.3705	0.00833835	0.00754602	0.2691	TRUE	0.00121302	38.0791	24.9469
25089	IDP dMRI TBSS FA External capsule L	rs179570	G	A		G	A		0.46906	0.04596	0.0097873	2.67e-06		0.4712	-0.00551081	0.00745712	0.46	TRUE	0.00105212	33.0228	22.0513
25089	IDP dMRI TBSS FA External capsule L	rs1931804	C	A		C	A		0.85427	0.065076	0.013866	2.7e-06		0.8467	-0.00700467	0.0100067	0.4841	TRUE	0.00105443	33.0953	22.0262
25089	IDP dMRI TBSS FA External capsule L	rs2074635	T	C		T	C		0.27652	-0.053273	0.011103	1.61e-06		0.2804	0.00115953	0.00840239	0.89	TRUE	0.00113553	35.6438	23.0215
25089	IDP dMRI TBSS FA External capsule L	rs2596695	T	C		T	C		0.85854	0.067159	0.014005	1.63e-06		0.8295	-0.000521193	0.00965172	0.9566	TRUE	0.00109555	34.3876	22.9955
25089	IDP dMRI TBSS FA External capsule L	rs2670884	T	C		T	C		0.43147	-0.045741	0.0098497	3.44e-06		0.4362	0.0116917	0.00726646	0.1076	TRUE	0.00102647	32.2169	21.5658
25089	IDP dMRI TBSS FA External capsule L	rs2777684	G	A		G	A		0.15107	-0.062417	0.013621	4.63e-06		0.1591	0.0137788	0.00991997	0.1648	TRUE	0.000999277	31.3627	20.9985
25089	IDP dMRI TBSS FA External capsule L	rs35869135	G	A		G	A		0.17346	-0.090429	0.012957	3.05e-12		0.1702	-0.00484138	0.00958689	0.6134	TRUE	0.00234482	73.6921	48.7087
25089	IDP dMRI TBSS FA External capsule L	rs67827860	T	C		T	C		0.19371	-0.10653	0.012329	5.96e-18		0.1969	0.0234235	0.00905782	0.00969795	TRUE	0.00354501	111.546	74.66
25089	IDP dMRI TBSS FA External capsule L	rs707896	A	G		A	G		0.16296	-0.061667	0.013264	3.35e-06		0.1604	0.00475263	0.00979925	0.6278	TRUE	0.00103744	32.5617	21.6151
25089	IDP dMRI TBSS FA External capsule L	rs7334544	A	G		A	G		0.337	-0.050635	0.010334	9.66e-07		0.3576	-0.00860651	0.00752975	0.2531	TRUE	0.00114571	35.9638	24.0085
25089	IDP dMRI TBSS FA External capsule L	rs7622312	T	C		T	C		0.18688	-0.065509	0.01273	2.68e-07		0.1998	-0.0111961	0.00923013	0.2251	TRUE	0.00130422	40.9458	26.4817
25089	IDP dMRI TBSS FA External capsule L	rs77307123	T	A		T	A		0.049596	-0.10579	0.022824	3.59e-06		0.0457	-0.000454002	0.0181601	0.98	TRUE	0.00105505	33.1151	21.4835
25089	IDP dMRI TBSS FA External capsule L	rs8017586	T	A		T	A		0.26279	-0.055429	0.01116	6.87e-07		0.2606	-0.011832	0.00862388	0.17	TRUE	0.00119043	37.3693	24.6687
25089	IDP dMRI TBSS FA External capsule L	rs882890	A	G		A	G		0.35912	0.051419	0.010232	5.07e-07		0.3426	0.00666983	0.00771971	0.3877	TRUE	0.00121701	38.2046	25.2538
25089	IDP dMRI TBSS FA External capsule L	rs965483	C	T		C	T		0.68508	-0.050117	0.01064	2.49e-06		0.6534	0.00958553	0.00757749	0.2058	TRUE	0.00108378	34.0177	22.1864
25090	IDP dMRI TBSS FA Cingulum cingulate gyrus R	rs10199481	C	T		C	T		0.30461	0.05834	0.010633	4.14e-08		0.3257	0.00624356	0.0076986	0.4174	TRUE	0.0014419	45.2746	30.1038
25090	IDP dMRI TBSS FA Cingulum cingulate gyrus R	rs10922200	T	C		T	C		0.10914	0.086695	0.015773	3.92e-08		0.0976	0.0180347	0.0125241	0.15	TRUE	0.00146154	45.8923	30.2106
25090	IDP dMRI TBSS FA Cingulum cingulate gyrus R	rs12916069	A	G		A	G		0.26097	-0.054991	0.011082	7.02e-07		0.246	-0.0168928	0.00873012	0.0530005	TRUE	0.00116645	36.6156	24.6233
25090	IDP dMRI TBSS FA Cingulum cingulate gyrus R	rs13017917	A	G		A	G		0.078405	-0.090758	0.018225	6.41e-07		0.0883	-0.0142409	0.0126811	0.2616	TRUE	0.00119037	37.3675	24.799
25090	IDP dMRI TBSS FA Cingulum cingulate gyrus R	rs13074236	T	C		T	C		0.35034	0.047772	0.010315	3.66e-06		0.354	0.0156646	0.00754555	0.0378599	TRUE	0.00103885	32.606	21.4491
25090	IDP dMRI TBSS FA Cingulum cingulate gyrus R	rs1658253	A	C		A	C		0.12165	0.071148	0.01506	2.32e-06		0.115	-0.00455017	0.0116971	0.6971	TRUE	0.00108177	33.9546	22.319
25090	IDP dMRI TBSS FA Cingulum cingulate gyrus R	rs17205972	T	G		T	G		0.19526	-0.084804	0.012287	5.28e-12		0.2012	0.0223656	0.00898939	0.0128499	TRUE	0.00226012	71.0243	47.6366
25090	IDP dMRI TBSS FA Cingulum cingulate gyrus R	rs35317317	A	T		A	T		0.38163	-0.052725	0.010057	1.6e-07		0.3697	0.00729834	0.00749316	0.3302	TRUE	0.00131206	41.1924	27.485
25090	IDP dMRI TBSS FA Cingulum cingulate gyrus R	rs35701831	C	A		C	A		0.43854	0.057097	0.0098427	6.69e-09		0.4457	0.0147634	0.00724762	0.0417004	TRUE	0.0016054	50.4168	33.651
25090	IDP dMRI TBSS FA Cingulum cingulate gyrus R	rs4758971	A	G		A	G		0.30723	-0.050688	0.010632	1.88e-06		0.2933	-0.00977608	0.00818767	0.2323	TRUE	0.00109369	34.329	22.729
25090	IDP dMRI TBSS FA Cingulum cingulate gyrus R	rs540810	G	A		G	A		0.55123	-0.047153	0.00989	1.88e-06		0.5249	-0.00707068	0.00737297	0.3378	TRUE	0.00110003	34.5284	22.7314
25090	IDP dMRI TBSS FA Cingulum cingulate gyrus R	rs605442	T	C		T	C		0.37928	-0.047081	0.01006	2.89e-06		0.395	-0.00446427	0.00741574	0.5474	TRUE	0.0010437	32.7585	21.9026
25090	IDP dMRI TBSS FA Cingulum cingulate gyrus R	rs6478576	C	T		C	T		0.13036	-0.083535	0.014644	1.18e-08		0.1566	-0.00567194	0.0100924	0.5742	TRUE	0.00158216	49.6857	32.54
25090	IDP dMRI TBSS FA Cingulum cingulate gyrus R	rs6840491	T	C		T	C		0.45957	0.055027	0.0098628	2.45e-08		0.4614	0.00379465	0.00724171	0.6004	TRUE	0.00150409	47.2302	31.128
25090	IDP dMRI TBSS FA Cingulum cingulate gyrus R	rs710175	T	C		T	C		0.21016	0.056769	0.012212	3.36e-06		0.2006	-0.00476922	0.00935141	0.61	TRUE	0.0010699	33.5815	21.6097
25090	IDP dMRI TBSS FA Cingulum cingulate gyrus R	rs713725	A	G		A	G		0.28217	-0.05161	0.010915	2.28e-06		0.2885	-0.0109159	0.00794458	0.1695	TRUE	0.00107902	33.8682	22.3573
25090	IDP dMRI TBSS FA Cingulum cingulate gyrus R	rs72807596	C	G		C	G		0.16969	0.068362	0.01307	1.71e-07		0.1642	-0.012197	0.0100801	0.2262	TRUE	0.00131691	41.3448	27.3576
25090	IDP dMRI TBSS FA Cingulum cingulate gyrus R	rs7590302	C	T		C	T		0.3073	0.051443	0.010594	1.21e-06		0.3046	-0.00319037	0.00783875	0.683701	TRUE	0.00112665	35.3649	23.5794
25090	IDP dMRI TBSS FA Cingulum cingulate gyrus R	rs766176	C	T		C	T		0.29432	0.054972	0.010736	3.08e-07		0.2824	-0.00555312	0.008048	0.4903	TRUE	0.00125528	39.4075	26.2179
25090	IDP dMRI TBSS FA Cingulum cingulate gyrus R	rs7928419	A	G		A	G		0.6714	-0.050083	0.010375	1.39e-06		0.6699	-0.0153736	0.00766762	0.0449904	TRUE	0.00110678	34.7403	23.3026
25090	IDP dMRI TBSS FA Cingulum cingulate gyrus R	rs797832	C	T		C	T		0.58483	0.047237	0.0099934	2.3e-06		0.5883	-0.00360804	0.0073784	0.6252	TRUE	0.00108355	34.0106	22.3428
25091	IDP dMRI TBSS FA Cingulum cingulate gyrus L	rs1013368	C	T		C	T		0.37536	0.048156	0.010087	1.82e-06		0.3646	-0.0100062	0.00749529	0.182	TRUE	0.00108745	34.133	22.7917
25091	IDP dMRI TBSS FA Cingulum cingulate gyrus L	rs11639153	A	G		A	G		0.37439	0.046621	0.010145	4.34e-06		0.3463	-0.00994643	0.00757534	0.1891	TRUE	0.00101817	31.9563	21.1183
25091	IDP dMRI TBSS FA Cingulum cingulate gyrus L	rs11717318	C	T		C	T		0.14871	-0.066958	0.013914	1.5e-06		0.1506	0.00403337	0.0104763	0.7	TRUE	0.00113515	35.6319	23.158
25091	IDP dMRI TBSS FA Cingulum cingulate gyrus L	rs12091373	A	G		A	G		0.158	0.064772	0.013521	1.68e-06		0.1613	0.00886099	0.00979115	0.3657	TRUE	0.00111628	35.039	22.9486
25091	IDP dMRI TBSS FA Cingulum cingulate gyrus L	rs12488065	T	C		T	C		0.43893	0.061932	0.0098395	3.15e-10		0.4482	0.0123649	0.00723938	0.0875609	TRUE	0.00188918	59.3454	39.6172
25091	IDP dMRI TBSS FA Cingulum cingulate gyrus L	rs13146284	C	A		C	A		0.36451	0.051459	0.010129	3.8e-07		0.3512	-0.00428996	0.00764698	0.5747	TRUE	0.00122679	38.5121	25.8101
25091	IDP dMRI TBSS FA Cingulum cingulate gyrus L	rs16875599	G	A		G	A		0.4061	0.053736	0.010078	9.81e-08		0.4126	0.0113226	0.00737628	0.1249	TRUE	0.00139286	43.7326	28.4303
25091	IDP dMRI TBSS FA Cingulum cingulate gyrus L	rs17205972	T	G		T	G		0.19526	-0.079745	0.012289	8.83e-11		0.2012	0.0223656	0.00898939	0.0128499	TRUE	0.00199851	62.7867	42.1089
25091	IDP dMRI TBSS FA Cingulum cingulate gyrus L	rs17415857	G	A		G	A		0.045377	0.11028	0.023357	2.35e-06		0.0435	-0.000692148	0.0182144	0.97	TRUE	0.00105364	33.0706	22.2925
25091	IDP dMRI TBSS FA Cingulum cingulate gyrus L	rs1905542	C	T		C	T		0.25004	0.061518	0.011416	7.17e-08		0.2655	-0.00136583	0.00817862	0.8677	TRUE	0.00141933	44.5648	29.0387
25091	IDP dMRI TBSS FA Cingulum cingulate gyrus L	rs2804899	G	A		G	A		0.16225	0.066221	0.013562	1.05e-06		0.1577	-0.00505536	0.0100704	0.615601	TRUE	0.00119212	37.4224	23.8421
25091	IDP dMRI TBSS FA Cingulum cingulate gyrus L	rs3776089	A	G		A	G		0.73873	-0.052266	0.011158	2.83e-06		0.7294	0.00988339	0.00813448	0.2244	TRUE	0.00105449	33.0975	21.9415
25091	IDP dMRI TBSS FA Cingulum cingulate gyrus L	rs6006108	A	G		A	G		0.28098	-0.053377	0.010758	7.06e-07		0.3035	-0.000876648	0.00782721	0.9105	TRUE	0.00115121	36.1367	24.6176
25091	IDP dMRI TBSS FA Cingulum cingulate gyrus L	rs72740550	A	G		A	G		0.2187	-0.059921	0.011899	4.8e-07		0.2103	-0.0157389	0.00889206	0.0767397	TRUE	0.00122703	38.5195	25.3593
25091	IDP dMRI TBSS FA Cingulum cingulate gyrus L	rs73149615	C	G		C	G		0.075449	-0.090212	0.018583	1.22e-06		0.072	-0.00217839	0.0144264	0.88	TRUE	0.00113538	35.6393	23.5666
25091	IDP dMRI TBSS FA Cingulum cingulate gyrus L	rs752930	A	G		A	G		0.26631	-0.053287	0.011046	1.42e-06		0.2604	-0.00454646	0.00828135	0.583001	TRUE	0.00110962	34.8295	23.2719
25091	IDP dMRI TBSS FA Cingulum cingulate gyrus L	rs7590302	C	T		C	T		0.3073	0.051045	0.010594	1.46e-06		0.3046	-0.00319037	0.00783875	0.683701	TRUE	0.00110929	34.8192	23.216
25091	IDP dMRI TBSS FA Cingulum cingulate gyrus L	rs760975	C	G		C	G		0.6204	0.047862	0.010082	2.07e-06		0.616	-0.00176842	0.00775621	0.82	TRUE	0.00107897	33.8666	22.5366
25091	IDP dMRI TBSS FA Cingulum cingulate gyrus L	rs76653948	G	C		G	C		0.17821	-0.067014	0.012854	1.87e-07		0.1687	-0.000307416	0.00991664	0.9751	TRUE	0.00131539	41.297	27.1803
25091	IDP dMRI TBSS FA Cingulum cingulate gyrus L	rs797832	C	T		C	T		0.58483	0.047108	0.0099934	2.45e-06		0.5883	-0.00360804	0.0073784	0.6252	TRUE	0.00107764	33.8249	22.221
25092	IDP dMRI TBSS FA Cingulum hippocampus R	rs13150272	A	G		A	G		0.27686	0.058896	0.01106	1.02e-07		0.2643	-0.0040938	0.00835469	0.6239	TRUE	0.00138894	43.6095	28.3571
25092	IDP dMRI TBSS FA Cingulum hippocampus R	rs13176921	G	A		G	A		0.19849	-0.069235	0.012235	1.54e-08		0.2086	0.0213945	0.00893672	0.0166802	TRUE	0.00152521	47.8944	32.0216
25092	IDP dMRI TBSS FA Cingulum hippocampus R	rs16900009	G	C		G	C		0.06112	0.10139	0.020307	6e-07		0.064	0.0071668	0.0153137	0.64	TRUE	0.00117981	37.0356	24.9286
25092	IDP dMRI TBSS FA Cingulum hippocampus R	rs2300478	G	T		G	T		0.24767	-0.052573	0.011319	3.43e-06		0.25	0.0247499	0.00848182	0.00352403	TRUE	0.00103	32.3279	21.5729
25092	IDP dMRI TBSS FA Cingulum hippocampus R	rs3927459	G	T		G	T		0.56735	-0.045847	0.0098494	3.26e-06		0.5615	-0.0275723	0.00756856	0.000269998	TRUE	0.0010319	32.3878	21.6672
25092	IDP dMRI TBSS FA Cingulum hippocampus R	rs659842	G	A		G	A		0.47067	-0.054355	0.009857	3.54e-08		0.4451	-0.0122079	0.00733205	0.0959798	TRUE	0.00147215	46.2258	30.4081
25092	IDP dMRI TBSS FA Cingulum hippocampus R	rs760975	C	G		C	G		0.6204	0.047756	0.010082	2.18e-06		0.616	-0.00176842	0.00775621	0.82	TRUE	0.0010742	33.7166	22.4369
25092	IDP dMRI TBSS FA Cingulum hippocampus R	rs8090960	G	T		G	T		0.18233	-0.059974	0.012803	2.83e-06		0.1931	-0.0018746	0.00914438	0.8374	TRUE	0.00107249	33.6629	21.9433
25092	IDP dMRI TBSS FA Cingulum hippocampus R	rs929294	T	G		T	G		0.86441	0.076167	0.014362	1.15e-07		0.8651	0.00211168	0.0108291	0.8454	TRUE	0.00135991	42.6968	28.1257
25092	IDP dMRI TBSS FA Cingulum hippocampus R	rs9881237	G	A		G	A		0.86572	0.079932	0.01463	4.72e-08		0.865	-0.00228433	0.0105268	0.8278	TRUE	0.00148546	46.6443	29.8506
25093	IDP dMRI TBSS FA Cingulum hippocampus L	rs10520735	A	G		A	G		0.75879	0.053202	0.011506	3.79e-06		0.7121	0.00802842	0.00796471	0.3136	TRUE	0.0010361	32.5197	21.38
25093	IDP dMRI TBSS FA Cingulum hippocampus L	rs1129692	G	C		G	C		0.94499	0.098734	0.021547	4.63e-06		0.9438	0.0315021	0.0161467	0.051	TRUE	0.00101352	31.8101	20.9971
25093	IDP dMRI TBSS FA Cingulum hippocampus L	rs11516797	T	G		T	G		0.071336	-0.09353	0.019513	1.65e-06		0.0597	0.0124411	0.0157881	0.431	TRUE	0.00115904	36.3828	22.9749
25093	IDP dMRI TBSS FA Cingulum hippocampus L	rs1413513	C	T		C	T		0.27444	0.055747	0.010955	3.64e-07		0.2829	0.0132499	0.00798669	0.097089	TRUE	0.00123764	38.853	25.8951
25093	IDP dMRI TBSS FA Cingulum hippocampus L	rs1847037	C	T		C	T		0.70208	0.053216	0.010768	7.79e-07		0.71	0.00624024	0.00826521	0.450001	TRUE	0.00118468	37.1885	24.4239
25093	IDP dMRI TBSS FA Cingulum hippocampus L	rs2267158	C	T		C	T		0.31803	0.051725	0.010587	1.04e-06		0.3323	-0.016533	0.00779491	0.0338899	TRUE	0.00116055	36.4302	23.8702
25093	IDP dMRI TBSS FA Cingulum hippocampus L	rs2527692	A	G		A	G		0.42516	0.047139	0.009998	2.44e-06		0.408	-0.0102902	0.00733965	0.161	TRUE	0.00108615	34.0922	22.2297
25093	IDP dMRI TBSS FA Cingulum hippocampus L	rs3011512	T	G		T	G		0.3409	-0.048449	0.010387	3.12e-06		0.3419	0.0108741	0.0079257	0.17	TRUE	0.00105482	33.1077	21.7565
25093	IDP dMRI TBSS FA Cingulum hippocampus L	rs3944513	C	T		C	T		0.039767	-0.11576	0.025285	4.72e-06		0.0419	0.00849672	0.0187152	0.649999	TRUE	0.0010234	32.1206	20.96
25093	IDP dMRI TBSS FA Cingulum hippocampus L	rs4751104	A	G		A	G		0.37291	0.051853	0.010131	3.11e-07		0.3649	0.000134982	0.00749902	0.9858	TRUE	0.00125751	39.4776	26.1965
25093	IDP dMRI TBSS FA Cingulum hippocampus L	rs67827860	T	C		T	C		0.19371	-0.082026	0.012338	3.03e-11		0.1969	0.0234235	0.00905782	0.00969795	TRUE	0.00210173	66.0364	44.1991
25093	IDP dMRI TBSS FA Cingulum hippocampus L	rs6806085	G	A		G	A		0.083942	-0.086656	0.017783	1.11e-06		0.0782	0.0195294	0.0138999	0.16	TRUE	0.00115486	36.2514	23.7458
25093	IDP dMRI TBSS FA Cingulum hippocampus L	rs9364559	G	A		G	A		0.20273	-0.056491	0.012217	3.78e-06		0.1976	-0.00522708	0.00910641	0.5657	TRUE	0.0010316	32.3782	21.3811
25094	IDP dMRI TBSS FA Fornix cres+Stria terminalis R	rs117306165	A	G		A	G		0.13447	0.06612	0.01437	4.22e-06		0.1184	0.0029408	0.0116237	0.8	TRUE	0.00101766	31.9403	21.1715
25094	IDP dMRI TBSS FA Fornix cres+Stria terminalis R	rs11760588	A	G		A	G		0.1258	-0.087825	0.014784	2.89e-09		0.1269	-0.00228747	0.0108927	0.8338	TRUE	0.00169652	53.2829	35.2901
25094	IDP dMRI TBSS FA Fornix cres+Stria terminalis R	rs16835487	A	G		A	G		0.061292	-0.095617	0.020492	3.09e-06		0.0596	0.00768156	0.0153325	0.6167	TRUE	0.00105205	33.0206	21.7722
25094	IDP dMRI TBSS FA Fornix cres+Stria terminalis R	rs16894235	C	T		C	T		0.25506	0.055301	0.011386	1.2e-06		0.2423	0.00974767	0.00843224	0.2475	TRUE	0.00116214	36.4802	23.5898
25094	IDP dMRI TBSS FA Fornix cres+Stria terminalis R	rs4799926	G	A		G	A		0.63576	0.049327	0.010234	1.45e-06		0.6361	0.00622273	0.00748824	0.4061	TRUE	0.00112689	35.3723	23.2316
25094	IDP dMRI TBSS FA Fornix cres+Stria terminalis R	rs73080977	T	G		T	G		0.086398	-0.091992	0.017449	1.36e-07		0.079	-0.0284615	0.0139929	0.0419904	TRUE	0.00133595	41.9435	27.7945
25094	IDP dMRI TBSS FA Fornix cres+Stria terminalis R	rs73101345	C	T		C	T		0.084839	-0.088858	0.017591	4.42e-07		0.0827	0.00685596	0.0132355	0.604399	TRUE	0.00122607	38.4895	25.516
25094	IDP dMRI TBSS FA Fornix cres+Stria terminalis R	rs76588590	G	A		G	A		0.021938	0.16362	0.033908	1.41e-06		0.0234	-0.0103234	0.0250568	0.68	TRUE	0.00114886	36.0627	23.2846
25094	IDP dMRI TBSS FA Fornix cres+Stria terminalis R	rs7900451	G	A		G	A		0.90882	-0.079847	0.01702	2.73e-06		0.911	-0.0235681	0.0126915	0.0633403	TRUE	0.00105663	33.1648	22.0089
25094	IDP dMRI TBSS FA Fornix cres+Stria terminalis R	rs945508	C	T		C	T		0.53497	-0.045407	0.0098263	3.84e-06		0.5643	0.00665568	0.00727396	0.3601	TRUE	0.00102586	32.1977	21.3533
25095	IDP dMRI TBSS FA Fornix cres+Stria terminalis L	rs1151786	C	G		C	G		0.37414	0.048682	0.010158	1.66e-06		0.3597	0.0111976	0.00774387	0.1481	TRUE	0.00110989	34.838	22.9679
25095	IDP dMRI TBSS FA Fornix cres+Stria terminalis L	rs11741124	G	A		G	A		0.25679	0.058359	0.011267	2.25e-07		0.2452	0.00778944	0.00838476	0.3531	TRUE	0.00129998	40.8125	26.8287
25095	IDP dMRI TBSS FA Fornix cres+Stria terminalis L	rs155942	C	T		C	T		0.69535	0.059318	0.01068	2.82e-08		0.7301	-0.0110423	0.00815532	0.1757	TRUE	0.00149076	46.8111	30.8482
25095	IDP dMRI TBSS FA Fornix cres+Stria terminalis L	rs2003585	C	T		C	T		0.53304	-0.050751	0.0098717	2.76e-07		0.5083	0.00253008	0.00727036	0.728201	TRUE	0.00128221	40.254	26.4305
25095	IDP dMRI TBSS FA Fornix cres+Stria terminalis L	rs4034177	A	G		A	G		0.022717	0.15748	0.03352	2.64e-06		0.023	-0.0263923	0.0249455	0.29	TRUE	0.00110116	34.564	22.0721
25095	IDP dMRI TBSS FA Fornix cres+Stria terminalis L	rs55904135	G	A		G	A		0.23925	0.05307	0.011488	3.87e-06		0.2337	-0.0164325	0.00861243	0.0563703	TRUE	0.00102523	32.1781	21.3407
25095	IDP dMRI TBSS FA Fornix cres+Stria terminalis L	rs7227410	C	T		C	T		0.6362	0.050645	0.010236	7.56e-07		0.6377	0.00638814	0.00751546	0.3955	TRUE	0.0011873	37.2708	24.4801
25096	IDP dMRI TBSS FA Superior longitudinal fasciculus R	rs10235583	T	C		T	C		0.013884	0.20343	0.042183	1.43e-06		0.0203	-0.0116659	0.0258095	0.6513	TRUE	0.00113319	35.5703	23.2571
25096	IDP dMRI TBSS FA Superior longitudinal fasciculus R	rs2102867	G	C		G	C		0.12773	-0.076255	0.014819	2.69e-07		0.1235	-0.0117443	0.0113362	0.3	TRUE	0.00129572	40.6787	26.4788
25096	IDP dMRI TBSS FA Superior longitudinal fasciculus R	rs3776089	A	G		A	G		0.73873	-0.061645	0.011156	3.32e-08		0.7294	0.00988339	0.00813448	0.2244	TRUE	0.0014669	46.0608	30.5336
25096	IDP dMRI TBSS FA Superior longitudinal fasciculus R	rs3852188	G	C		G	C		0.19445	-0.10565	0.012324	1.08e-17		0.1958	0.0222017	0.00911398	0.01486	TRUE	0.00349679	110.023	73.4912
25096	IDP dMRI TBSS FA Superior longitudinal fasciculus R	rs41293084	G	C		G	C		0.046046	0.11216	0.023193	1.33e-06		0.0481	-0.0270287	0.0172707	0.1176	TRUE	0.00110516	34.6895	23.3863
25096	IDP dMRI TBSS FA Superior longitudinal fasciculus R	rs4831174	G	A		G	A		0.50474	0.045	0.0098001	4.42e-06		0.4766	0.023399	0.00724651	0.00124099	TRUE	0.00101241	31.7752	21.0845
25096	IDP dMRI TBSS FA Superior longitudinal fasciculus R	rs55839120	T	G		T	G		0.66168	0.049808	0.010414	1.74e-06		0.6398	0.0135551	0.00761948	0.0752697	TRUE	0.00111072	34.8642	22.8751
25096	IDP dMRI TBSS FA Superior longitudinal fasciculus R	rs61458598	T	C		T	C		0.10796	0.099897	0.015828	2.82e-10		0.0942	0.0159596	0.012727	0.21	TRUE	0.00192213	60.3824	39.8339
25096	IDP dMRI TBSS FA Superior longitudinal fasciculus R	rs7225240	G	A		G	A		0.45219	-0.047472	0.0098429	1.42e-06		0.413	-0.00507112	0.0073923	0.4928	TRUE	0.00111649	35.0456	23.261
25096	IDP dMRI TBSS FA Superior longitudinal fasciculus R	rs72807596	C	G		C	G		0.16969	0.084694	0.013065	9.23e-11		0.1642	-0.012197	0.0100801	0.2262	TRUE	0.0020213	63.5044	42.0229
25096	IDP dMRI TBSS FA Superior longitudinal fasciculus R	rs76122535	G	C		G	C		0.13502	0.077339	0.01435	7.14e-08		0.1235	-0.0185666	0.0110318	0.092289	TRUE	0.00139711	43.8663	29.0465
25096	IDP dMRI TBSS FA Superior longitudinal fasciculus R	rs8060136	G	A		G	A		0.90646	-0.081897	0.016819	1.13e-06		0.91	0.00343708	0.0131186	0.7931	TRUE	0.0011374	35.7025	23.7102
25096	IDP dMRI TBSS FA Superior longitudinal fasciculus R	rs9608859	C	T		C	T		0.55557	0.0505	0.0099188	3.59e-07		0.5716	-0.00518254	0.00740363	0.4836	TRUE	0.00125937	39.5362	25.9218
25097	IDP dMRI TBSS FA Superior longitudinal fasciculus L	rs10199042	A	G		A	G		0.20298	0.056901	0.012154	2.86e-06		0.229	0.00733508	0.00859916	0.3938	TRUE	0.00104759	32.8807	21.918
25097	IDP dMRI TBSS FA Superior longitudinal fasciculus L	rs11768018	T	C		T	C		0.25038	0.054044	0.011392	2.11e-06		0.2321	0.00468911	0.00893163	0.5995	TRUE	0.00109639	34.414	22.5058
25097	IDP dMRI TBSS FA Superior longitudinal fasciculus L	rs2072800	G	A		G	A		0.02049	-0.16055	0.034745	3.84e-06		0.0264	-0.010554	0.0224553	0.6386	TRUE	0.00103467	32.4746	21.3519
25097	IDP dMRI TBSS FA Superior longitudinal fasciculus L	rs2267158	C	T		C	T		0.31803	0.05133	0.010587	1.25e-06		0.3323	-0.016533	0.00779491	0.0338899	TRUE	0.00114289	35.8753	23.507
25097	IDP dMRI TBSS FA Superior longitudinal fasciculus L	rs34316274	G	A		G	A		0.24102	-0.055333	0.011461	1.39e-06		0.2355	0.0263511	0.00868527	0.00241502	TRUE	0.00112016	35.161	23.309
25097	IDP dMRI TBSS FA Superior longitudinal fasciculus L	rs3776089	A	G		A	G		0.73873	-0.057707	0.011157	2.33e-07		0.7294	0.00988339	0.00813448	0.2244	TRUE	0.00128547	40.3565	26.7524
25097	IDP dMRI TBSS FA Superior longitudinal fasciculus L	rs3852188	G	C		G	C		0.19445	-0.099343	0.012326	8.07e-16		0.1958	0.0222017	0.00911398	0.01486	TRUE	0.00309175	97.2395	64.9576
25097	IDP dMRI TBSS FA Superior longitudinal fasciculus L	rs4839524	A	G		A	G		0.35095	0.050104	0.010264	1.06e-06		0.3262	0.00744062	0.0077025	0.3339	TRUE	0.00114366	35.8995	23.8293
25097	IDP dMRI TBSS FA Superior longitudinal fasciculus L	rs719801	C	G		C	G		0.39558	0.046624	0.0099928	3.09e-06		0.3775	0.00201247	0.00745361	0.787	TRUE	0.00103949	32.6262	21.7693
25097	IDP dMRI TBSS FA Superior longitudinal fasciculus L	rs72807596	C	G		C	G		0.16969	0.095384	0.013061	2.92e-13		0.1642	-0.012197	0.0100801	0.2262	TRUE	0.00256376	80.5908	53.3333
25097	IDP dMRI TBSS FA Superior longitudinal fasciculus L	rs73016325	G	A		G	A		0.070381	0.093476	0.019223	1.17e-06		0.0707	0.000189548	0.0145806	0.99	TRUE	0.00114338	35.8906	23.646
25097	IDP dMRI TBSS FA Superior longitudinal fasciculus L	rs7818471	A	G		A	G		0.55684	0.047111	0.0098897	1.91e-06		0.5625	-0.000968989	0.00734082	0.8953	TRUE	0.00109538	34.3823	22.6923
25097	IDP dMRI TBSS FA Superior longitudinal fasciculus L	rs8066411	A	G		A	G		0.4521	-0.046753	0.0098394	2.03e-06		0.4131	-0.00445546	0.00737659	0.545801	TRUE	0.00108289	33.9898	22.5778
25097	IDP dMRI TBSS FA Superior longitudinal fasciculus L	rs9295793	A	C		A	C		0.15897	0.065305	0.013323	9.58e-07		0.1624	0.010432	0.00976779	0.2856	TRUE	0.00114038	35.7963	24.0264
25098	IDP dMRI TBSS FA Superior fronto-occipital fasciculus R	rs11245522	C	T		C	T		0.25801	0.05162	0.011252	4.51e-06		0.2444	0.00859066	0.00865121	0.3209	TRUE	0.00102024	32.0211	21.0463
25098	IDP dMRI TBSS FA Superior fronto-occipital fasciculus R	rs12605657	A	G		A	G		0.35566	-0.049084	0.010267	1.76e-06		0.3408	0.000200335	0.00801341	0.98	TRUE	0.00110423	34.6603	22.8556
25098	IDP dMRI TBSS FA Superior fronto-occipital fasciculus R	rs1447691	G	A		G	A		0.64268	0.049448	0.01022	1.32e-06		0.6477	0.00720263	0.00755785	0.3408	TRUE	0.001123	35.2501	23.4097
25098	IDP dMRI TBSS FA Superior fronto-occipital fasciculus R	rs149165144	A	G		A	G		0.036163	-0.12762	0.02737	3.14e-06		0.0389	0.0163248	0.0193881	0.4	TRUE	0.00113537	35.6387	21.7414
25098	IDP dMRI TBSS FA Superior fronto-occipital fasciculus R	rs1494821	A	T		A	T		0.35218	-0.051058	0.010334	7.84e-07		0.3447	0.00464782	0.00769507	0.546	TRUE	0.00118953	37.341	24.4113
25098	IDP dMRI TBSS FA Superior fronto-occipital fasciculus R	rs175194	A	G		A	G		0.60109	-0.04643	0.010033	3.72e-06		0.5733	0.000255298	0.00729422	0.9723	TRUE	0.00103381	32.4477	21.4159
25098	IDP dMRI TBSS FA Superior fronto-occipital fasciculus R	rs2472496	A	G		A	G		0.55384	-0.046501	0.0098877	2.58e-06		0.579	-9.79e-05	0.00753448	0.9895	TRUE	0.00106864	33.5418	22.1174
25098	IDP dMRI TBSS FA Superior fronto-occipital fasciculus R	rs2507849	C	T		C	T		0.65728	0.048719	0.01024	1.97e-06		0.6711	-0.00693623	0.00768132	0.3665	TRUE	0.00106934	33.564	22.6359
25098	IDP dMRI TBSS FA Superior fronto-occipital fasciculus R	rs4661077	C	T		C	T		0.35671	-0.047263	0.010207	3.67e-06		0.361	-0.000917121	0.00751738	0.9029	TRUE	0.00102517	32.1761	21.4411
25098	IDP dMRI TBSS FA Superior fronto-occipital fasciculus R	rs59758370	T	C		T	C		0.03412	-0.1258	0.02713	3.56e-06		0.0336	0.00634901	0.020547	0.7573	TRUE	0.00104309	32.7393	21.5012
25098	IDP dMRI TBSS FA Superior fronto-occipital fasciculus R	rs62298088	T	C		T	C		0.18281	0.061072	0.012668	1.44e-06		0.1702	-0.00485983	0.00962342	0.6137	TRUE	0.00111439	34.9796	23.2417
25098	IDP dMRI TBSS FA Superior fronto-occipital fasciculus R	rs6532312	A	G		A	G		0.74194	0.051908	0.011173	3.41e-06		0.7344	5.77e-05	0.00823861	0.9948	TRUE	0.00103178	32.3839	21.5839
25098	IDP dMRI TBSS FA Superior fronto-occipital fasciculus R	rs718227	A	T		A	T		0.26782	0.051621	0.011176	3.88e-06		0.2592	-0.00660653	0.0083733	0.4298	TRUE	0.00104507	32.8013	21.3344
25098	IDP dMRI TBSS FA Superior fronto-occipital fasciculus R	rs72932557	T	A		T	A		0.12788	0.086913	0.014622	2.83e-09		0.1203	-0.0150532	0.0110604	0.1734	TRUE	0.00168492	52.918	35.331
25098	IDP dMRI TBSS FA Superior fronto-occipital fasciculus R	rs7580171	T	C		T	C		0.24866	-0.051995	0.01136	4.74e-06		0.2378	0.00018248	0.00868951	0.983	TRUE	0.00101017	31.705	20.9492
25098	IDP dMRI TBSS FA Superior fronto-occipital fasciculus R	rs77649636	A	G		A	G		0.074826	0.092651	0.018516	5.66e-07		0.0677	-0.00722095	0.0146767	0.6226	TRUE	0.00118852	37.3092	25.0384
25098	IDP dMRI TBSS FA Superior fronto-occipital fasciculus R	rs7827735	T	C		T	C		0.11151	-0.071409	0.015442	3.78e-06		0.1098	-0.0152758	0.0115202	0.185	TRUE	0.00101042	31.7128	21.3845
25098	IDP dMRI TBSS FA Superior fronto-occipital fasciculus R	rs9321054	A	G		A	G		0.5269	0.051938	0.0098779	1.47e-07		0.5178	-0.00943186	0.00719989	0.1901	TRUE	0.00134487	42.224	27.6466
25098	IDP dMRI TBSS FA Superior fronto-occipital fasciculus R	rs9818394	C	A		C	A		0.30974	-0.072606	0.010592	7.33e-12		0.3104	0.00240295	0.00798324	0.7635	TRUE	0.00225416	70.8367	46.9882
25099	IDP dMRI TBSS FA Superior fronto-occipital fasciculus L	rs115400054	T	C		T	C		0.12582	0.078352	0.014761	1.12e-07		0.1213	-0.0214815	0.0113239	0.0578602	TRUE	0.00135046	42.3995	28.1753
25099	IDP dMRI TBSS FA Superior fronto-occipital fasciculus L	rs13265931	A	G		A	G		0.17906	0.061474	0.012843	1.71e-06		0.1709	0.0250674	0.00964131	0.00931601	TRUE	0.00111102	34.8738	22.9113
25099	IDP dMRI TBSS FA Superior fronto-occipital fasciculus L	rs13346852	C	A		C	A		0.63195	0.049851	0.010164	9.42e-07		0.6207	-0.00647574	0.00743484	0.3836	TRUE	0.00115603	36.288	24.0557
25099	IDP dMRI TBSS FA Superior fronto-occipital fasciculus L	rs1446242	A	G		A	G		0.81162	-0.064163	0.012583	3.44e-07		0.806	0.00307021	0.00924764	0.740099	TRUE	0.00125889	39.5209	26.0017
25099	IDP dMRI TBSS FA Superior fronto-occipital fasciculus L	rs1494821	A	T		A	T		0.35218	-0.051654	0.010334	5.83e-07		0.3447	0.00464782	0.00769507	0.546	TRUE	0.00121747	38.219	24.9845
25099	IDP dMRI TBSS FA Superior fronto-occipital fasciculus L	rs17005890	G	A		G	A		0.30931	-0.069725	0.010606	5.01e-11		0.3078	0.00233708	0.00800371	0.770201	TRUE	0.00207723	65.265	43.2189
25099	IDP dMRI TBSS FA Superior fronto-occipital fasciculus L	rs17205972	T	G		T	G		0.19526	-0.065794	0.012293	8.78e-08		0.2012	0.0223656	0.00898939	0.0128499	TRUE	0.00136042	42.7126	28.6455
25099	IDP dMRI TBSS FA Superior fronto-occipital fasciculus L	rs17547853	A	G		A	G		0.14881	-0.066867	0.013902	1.52e-06		0.1485	-0.0288429	0.0104276	0.00567296	TRUE	0.00113269	35.5547	23.135
25099	IDP dMRI TBSS FA Superior fronto-occipital fasciculus L	rs199502	A	G		A	G		0.21424	-0.070431	0.011986	4.27e-09		0.2035	-0.0108315	0.00941869	0.25	TRUE	0.00167012	52.4526	34.5286
25099	IDP dMRI TBSS FA Superior fronto-occipital fasciculus L	rs2378813	G	A		G	A		0.47009	0.060345	0.0098133	7.93e-10		0.4614	0.000124461	0.00732121	0.9865	TRUE	0.00181424	56.9872	37.814
25099	IDP dMRI TBSS FA Superior fronto-occipital fasciculus L	rs268272	T	C		T	C		0.52911	-0.046653	0.0098078	1.98e-06		0.5173	0.0100625	0.00727583	0.1666	TRUE	0.00108456	34.0423	22.6264
25099	IDP dMRI TBSS FA Superior fronto-occipital fasciculus L	rs6482355	G	A		G	A		0.49234	-0.049429	0.0097585	4.11e-07		0.5176	-0.000723912	0.00723912	0.9206	TRUE	0.00122133	38.3403	25.6565
25099	IDP dMRI TBSS FA Superior fronto-occipital fasciculus L	rs718227	A	T		A	T		0.26782	0.052835	0.011175	2.28e-06		0.2592	-0.00660653	0.0083733	0.4298	TRUE	0.0010948	34.3639	22.3536
25099	IDP dMRI TBSS FA Superior fronto-occipital fasciculus L	rs72889540	C	A		C	A		0.053992	-0.10153	0.021614	2.65e-06		0.0472	0.024164	0.0176122	0.17	TRUE	0.00105304	33.0517	22.0657
25099	IDP dMRI TBSS FA Superior fronto-occipital fasciculus L	rs7672718	G	A		G	A		0.34484	0.047714	0.010327	3.85e-06		0.3202	0.00896094	0.00776511	0.2485	TRUE	0.0010287	32.2869	21.3473
25099	IDP dMRI TBSS FA Superior fronto-occipital fasciculus L	rs78961792	G	A		G	A		0.076191	0.086096	0.018375	2.81e-06		0.0696	-0.00527648	0.0144958	0.715801	TRUE	0.00104347	32.7513	21.9539
25099	IDP dMRI TBSS FA Superior fronto-occipital fasciculus L	rs8037902	T	C		T	C		0.58736	0.045757	0.0099809	4.58e-06		0.5812	-0.000189179	0.00756714	0.98	TRUE	0.00101489	31.8533	21.0172
25100	IDP dMRI TBSS FA Uncinate fasciculus R	rs10201208	C	T		C	T		0.024319	-0.15506	0.031797	1.09e-06		0.0291	-0.0167633	0.022203	0.450001	TRUE	0.00114099	35.8156	23.7808
25100	IDP dMRI TBSS FA Uncinate fasciculus R	rs10465819	T	G		T	G		0.48564	-0.049391	0.0098351	5.16e-07		0.4758	-0.00620857	0.00753467	0.41	TRUE	0.00121873	38.2587	25.2196
25100	IDP dMRI TBSS FA Uncinate fasciculus R	rs113773703	A	G		A	G		0.097975	0.089281	0.016591	7.47e-08		0.104	0.0166491	0.0118163	0.1589	TRUE	0.00140891	44.2372	28.9583
25100	IDP dMRI TBSS FA Uncinate fasciculus R	rs1458326	G	A		G	A		0.31558	0.051655	0.01057	1.03e-06		0.3018	0.000763794	0.00787417	0.9225	TRUE	0.00115262	36.181	23.8822
25100	IDP dMRI TBSS FA Uncinate fasciculus R	rs1556490	C	T		C	T		0.54735	-0.052665	0.009971	1.29e-07		0.5458	0.0108242	0.0075168	0.15	TRUE	0.00137436	43.1511	27.8976
25100	IDP dMRI TBSS FA Uncinate fasciculus R	rs17247425	C	A		C	A		0.31367	-0.069389	0.010546	4.82e-11		0.29	-0.0042997	0.0080069	0.5911	TRUE	0.00207309	65.1346	43.2918
25100	IDP dMRI TBSS FA Uncinate fasciculus R	rs1814324	A	T		A	T		0.19413	-0.073574	0.012361	2.69e-09		0.1889	0.00146322	0.00944013	0.8765	TRUE	0.0016937	53.1944	35.4276
25100	IDP dMRI TBSS FA Uncinate fasciculus R	rs194139	C	G		C	G		0.68043	0.053578	0.010583	4.18e-07		0.6855	0.000922289	0.00816185	0.91	TRUE	0.0012484	39.1911	25.6304
25100	IDP dMRI TBSS FA Uncinate fasciculus R	rs2425468	C	T		C	T		0.58147	0.047322	0.0099046	1.78e-06		0.572	0.00766744	0.00755413	0.31	TRUE	0.00108996	34.2119	22.8272
25100	IDP dMRI TBSS FA Uncinate fasciculus R	rs309589	C	T		C	T		0.076945	-0.096139	0.018474	1.97e-07		0.0847	0.0402272	0.0129473	0.00188999	TRUE	0.00131292	41.2193	27.0818
25100	IDP dMRI TBSS FA Uncinate fasciculus R	rs4610751	A	C		A	C		0.28075	0.068175	0.010891	3.94e-10		0.2708	0.0157291	0.00841577	0.0616198	TRUE	0.00187707	58.9643	39.1845
25100	IDP dMRI TBSS FA Uncinate fasciculus R	rs4833184	G	A		G	A		0.31489	0.048617	0.01054	4e-06		0.3182	-0.00313073	0.0077302	0.6851	TRUE	0.00101982	32.0082	21.2763
25100	IDP dMRI TBSS FA Uncinate fasciculus R	rs5996329	G	C		G	C		0.62921	-0.054047	0.01021	1.21e-07		0.621	0.00648986	0.00755514	0.3905	TRUE	0.001363	42.7939	28.0215
25100	IDP dMRI TBSS FA Uncinate fasciculus R	rs72813407	T	C		T	C		0.20288	0.061787	0.012188	4.02e-07		0.1947	-0.00872476	0.00953526	0.36	TRUE	0.00123477	38.7629	25.6998
25100	IDP dMRI TBSS FA Uncinate fasciculus R	rs76125976	A	G		A	G		0.12251	0.076288	0.014866	2.9e-07		0.1392	0.00414633	0.0104179	0.691	TRUE	0.00125128	39.2819	26.3344
25100	IDP dMRI TBSS FA Uncinate fasciculus R	rs8013396	C	T		C	T		0.12527	-0.078991	0.014875	1.11e-07		0.1247	-0.00496289	0.0112793	0.66	TRUE	0.00136743	42.9332	28.1995
25101	IDP dMRI TBSS FA Uncinate fasciculus L	rs10454645	G	T		G	T		0.06511	-0.10038	0.020001	5.24e-07		0.0592	-0.0376378	0.0160434	0.0189998	TRUE	0.00122668	38.5087	25.1878
25101	IDP dMRI TBSS FA Uncinate fasciculus L	rs10465819	T	G		T	G		0.48564	-0.048227	0.0098354	9.49e-07		0.4758	-0.00620857	0.00753467	0.41	TRUE	0.00116196	36.4746	24.0434
25101	IDP dMRI TBSS FA Uncinate fasciculus L	rs11903456	T	C		T	C		0.2232	0.057546	0.011763	1e-06		0.226	-0.0263019	0.00860663	0.00224099	TRUE	0.00114832	36.0459	23.9328
25101	IDP dMRI TBSS FA Uncinate fasciculus L	rs12091373	A	G		A	G		0.158	0.065597	0.013521	1.23e-06		0.1613	0.00886099	0.00979115	0.3657	TRUE	0.0011449	35.9383	23.537
25101	IDP dMRI TBSS FA Uncinate fasciculus L	rs169219	A	C		A	C		0.5963	-0.051678	0.0099826	2.28e-07		0.6107	0.00628706	0.00738785	0.3947	TRUE	0.00128577	40.3661	26.7993
25101	IDP dMRI TBSS FA Uncinate fasciculus L	rs4610751	A	C		A	C		0.28075	0.063551	0.010893	5.48e-09		0.2708	0.0157291	0.00841577	0.0616198	TRUE	0.00163108	51.2243	34.0369
25101	IDP dMRI TBSS FA Uncinate fasciculus L	rs4943296	G	A		G	A		0.70356	0.049618	0.010679	3.4e-06		0.7076	0.00038813	0.00792102	0.9613	TRUE	0.00102694	32.2319	21.5882
25101	IDP dMRI TBSS FA Uncinate fasciculus L	rs4953883	T	G		T	G		0.51384	-0.047835	0.0098088	1.09e-06		0.5013	-0.00708504	0.00720024	0.3252	TRUE	0.00114322	35.8855	23.7826
25101	IDP dMRI TBSS FA Uncinate fasciculus L	rs5024083	A	G		A	G		0.30964	-0.08741	0.010586	1.58e-16		0.283	-0.00453312	0.00802322	0.572	TRUE	0.00326652	102.754	68.1802
25101	IDP dMRI TBSS FA Uncinate fasciculus L	rs5996329	G	C		G	C		0.62921	-0.05216	0.010211	3.28e-07		0.621	0.00648986	0.00755514	0.3905	TRUE	0.00126949	39.8541	26.0939
25101	IDP dMRI TBSS FA Uncinate fasciculus L	rs67827860	T	C		T	C		0.19371	-0.069971	0.012341	1.45e-08		0.1969	0.0234235	0.00905782	0.00969795	TRUE	0.00152936	48.025	32.1466
25101	IDP dMRI TBSS FA Uncinate fasciculus L	rs7486387	A	G		A	G		0.20347	-0.055558	0.012147	4.82e-06		0.1962	0.00147239	0.00908885	0.871	TRUE	0.00100052	31.4017	20.9197
25101	IDP dMRI TBSS FA Uncinate fasciculus L	rs7953580	C	T		C	T		0.64945	0.04817	0.010369	3.41e-06		0.6527	0.00493676	0.00777443	0.5254	TRUE	0.00105652	33.1613	21.5814
25101	IDP dMRI TBSS FA Uncinate fasciculus L	rs9933450	A	G		A	G		0.30264	-0.050246	0.010599	2.15e-06		0.3218	0.00608151	0.00775702	0.4332	TRUE	0.00106565	33.4482	22.4736
25102	IDP dMRI TBSS FA Tapetum R	rs10252734	G	T		G	T		0.4018	-0.053005	0.009973	1.08e-07		0.4043	0.00373994	0.00755543	0.6204	TRUE	0.00135058	42.4033	28.2476
25102	IDP dMRI TBSS FA Tapetum R	rs141382935	T	C		T	C		0.027637	0.20181	0.029983	1.73e-11		0.0253	-0.00600706	0.0237433	0.8	TRUE	0.00218894	68.7827	45.3039
25102	IDP dMRI TBSS FA Tapetum R	rs17371986	G	A		G	A		0.20915	0.076811	0.012065	1.98e-10		0.2027	0.0017294	0.00896064	0.8472	TRUE	0.00195177	61.3155	40.5315
25102	IDP dMRI TBSS FA Tapetum R	rs2239762	C	T		C	T		0.1665	-0.068206	0.013284	2.86e-07		0.1574	-0.00707711	0.0102567	0.49	TRUE	0.0012912	40.5368	26.3626
25102	IDP dMRI TBSS FA Tapetum R	rs28419642	G	A		G	A		0.051379	-0.11389	0.022214	2.97e-07		0.0548	0.0138251	0.0161509	0.392	TRUE	0.00126439	39.6937	26.2856
25102	IDP dMRI TBSS FA Tapetum R	rs2876035	A	G		A	G		0.42495	-0.0467	0.0098942	2.38e-06		0.4361	0.0089348	0.00729967	0.2209	TRUE	0.00106588	33.4552	22.2778
25102	IDP dMRI TBSS FA Tapetum R	rs34718758	A	G		A	G		0.081366	-0.083574	0.017956	3.27e-06		0.0803	0.00137334	0.0135974	0.9199	TRUE	0.00104414	32.7721	21.6632
25102	IDP dMRI TBSS FA Tapetum R	rs3966775	A	C		A	C		0.52986	0.052505	0.009892	1.12e-07		0.5213	-0.00948637	0.00722496	0.1892	TRUE	0.00137347	43.1231	28.173
25102	IDP dMRI TBSS FA Tapetum R	rs4240791	A	G		A	G		0.60537	-0.054241	0.010003	5.94e-08		0.6088	-0.00226037	0.00774098	0.77	TRUE	0.00140571	44.1367	29.4032
25102	IDP dMRI TBSS FA Tapetum R	rs4873772	G	A		G	A		0.69599	-0.051831	0.010761	1.47e-06		0.6877	0.00354572	0.00782719	0.6506	TRUE	0.00113684	35.6851	23.1992
25102	IDP dMRI TBSS FA Tapetum R	rs4923816	T	C		T	C		0.44214	0.0648	0.0098852	5.68e-11		0.4424	-0.0150799	0.00725344	0.0375803	TRUE	0.00207141	65.0816	42.9714
25102	IDP dMRI TBSS FA Tapetum R	rs67316928	C	T		C	T		0.38973	-0.056598	0.010047	1.79e-08		0.3931	-0.00509424	0.00743684	0.4933	TRUE	0.00152377	47.849	31.7343
25102	IDP dMRI TBSS FA Tapetum R	rs760402	A	G		A	G		0.68802	-0.058452	0.010603	3.57e-08		0.6928	-0.00135513	0.00792472	0.8645	TRUE	0.00146675	46.0561	30.3907
25102	IDP dMRI TBSS FA Tapetum R	rs7906601	A	G		A	G		0.69105	0.057078	0.010598	7.3e-08		0.6947	-0.00739506	0.00782546	0.3446	TRUE	0.00139112	43.678	29.0061
25102	IDP dMRI TBSS FA Tapetum R	rs9493458	C	A		C	A		0.3595	-0.057594	0.010171	1.51e-08		0.3522	-0.00308497	0.00754271	0.682299	TRUE	0.00152757	47.9689	32.0647
25103	IDP dMRI TBSS FA Tapetum L	rs10789937	T	C		T	C		0.64475	-0.04975	0.010263	1.26e-06		0.6383	0.000157416	0.00749599	0.9832	TRUE	0.00113381	35.5899	23.4984
25103	IDP dMRI TBSS FA Tapetum L	rs117785736	A	G		A	G		0.080954	-0.10302	0.018053	1.17e-08		0.0763	0.0173358	0.0141286	0.22	TRUE	0.00157924	49.5939	32.5645
25103	IDP dMRI TBSS FA Tapetum L	rs12766711	C	T		C	T		0.22668	-0.05808	0.011687	6.76e-07		0.2258	0.0153769	0.00871707	0.0777804	TRUE	0.00118265	37.1247	24.6972
25103	IDP dMRI TBSS FA Tapetum L	rs12899647	C	T		C	T		0.53992	0.045738	0.0098117	3.16e-06		0.5307	0.0107574	0.007424	0.1474	TRUE	0.00103931	32.6206	21.7303
25103	IDP dMRI TBSS FA Tapetum L	rs13176921	G	A		G	A		0.19849	-0.076081	0.012233	5.09e-10		0.2086	0.0213945	0.00893672	0.0166802	TRUE	0.00184175	57.8527	38.68
25103	IDP dMRI TBSS FA Tapetum L	rs141382935	T	C		T	C		0.027637	0.17922	0.029989	2.32e-09		0.0253	-0.00600706	0.0237433	0.8	TRUE	0.00172632	54.2208	35.7149
25103	IDP dMRI TBSS FA Tapetum L	rs1501630	T	C		T	C		0.58158	-0.049957	0.0099879	5.73e-07		0.5964	0.000703713	0.0075668	0.926	TRUE	0.00121463	38.1299	25.0175
25103	IDP dMRI TBSS FA Tapetum L	rs17224704	T	A		T	A		0.099373	0.085494	0.016398	1.87e-07		0.1011	-0.0034345	0.0120088	0.7752	TRUE	0.00130832	41.0749	27.1825
25103	IDP dMRI TBSS FA Tapetum L	rs17371986	G	A		G	A		0.20915	0.068767	0.012067	1.22e-08		0.2027	0.0017294	0.00896064	0.8472	TRUE	0.00156438	49.1264	32.4759
25103	IDP dMRI TBSS FA Tapetum L	rs2164950	A	G		A	G		0.12425	-0.097148	0.014872	6.62e-11		0.1254	-0.0146536	0.0111774	0.1899	TRUE	0.00205388	64.5298	42.6706
25103	IDP dMRI TBSS FA Tapetum L	rs4410884	A	G		A	G		0.43079	-0.04717	0.0098659	1.75e-06		0.4379	-0.00448419	0.00726773	0.5369	TRUE	0.00109119	34.2505	22.8591
25103	IDP dMRI TBSS FA Tapetum L	rs4664578	C	G		C	G		0.29924	0.053285	0.01072	6.72e-07		0.307	-0.0137772	0.00790432	0.0814198	TRUE	0.00119077	37.38	24.707
25103	IDP dMRI TBSS FA Tapetum L	rs4761131	T	C		T	C		0.29808	0.050005	0.010714	3.07e-06		0.287	-0.0145304	0.0079575	0.0679094	TRUE	0.00104635	32.8416	21.7833
25103	IDP dMRI TBSS FA Tapetum L	rs4857716	T	C		T	C		0.58708	-0.062726	0.0099599	3.08e-10		0.5923	0.0043273	0.00761849	0.57	TRUE	0.0019076	59.9254	39.663
25103	IDP dMRI TBSS FA Tapetum L	rs523583	C	A		C	A		0.47487	-0.051608	0.0099332	2.06e-07		0.4407	-0.018125	0.00731732	0.0132501	TRUE	0.00132833	41.7038	26.9933
25103	IDP dMRI TBSS FA Tapetum L	rs6140015	G	A		G	A		0.40872	-0.046453	0.0099801	3.27e-06		0.3981	0.0103064	0.00753943	0.1717	TRUE	0.00104298	32.7358	21.665
25103	IDP dMRI TBSS FA Tapetum L	rs6892906	T	C		T	C		0.25377	0.05543	0.011228	8.01e-07		0.2446	0.00513017	0.00842393	0.5426	TRUE	0.00116368	36.5285	24.3717
25103	IDP dMRI TBSS FA Tapetum L	rs7671654	T	C		T	C		0.96534	-0.12181	0.026585	4.63e-06		0.9678	-0.00668417	0.0209535	0.749601	TRUE	0.000992898	31.1623	20.9939
25103	IDP dMRI TBSS FA Tapetum L	rs9311648	C	T		C	T		0.45485	-0.048624	0.0098009	7.06e-07		0.4627	0.0150387	0.00723712	0.0377398	TRUE	0.00117251	36.806	24.6133
25104	IDP dMRI TBSS MD Middle cerebellar peduncle	rs10052710	G	T		G	T		0.19689	0.093164	0.012255	3.03e-14		0.2049	0.0206104	0.00899232	0.0219301	TRUE	0.00274489	86.3002	57.7923
25104	IDP dMRI TBSS MD Middle cerebellar peduncle	rs10276922	T	C		T	C		0.19065	-0.060207	0.012518	1.52e-06		0.1743	0.015546	0.00950825	0.1021	TRUE	0.00111866	35.1137	23.1326
25104	IDP dMRI TBSS MD Middle cerebellar peduncle	rs1664446	C	T		C	T		0.39882	-0.047325	0.0099861	2.16e-06		0.4188	-0.00813822	0.00735825	0.2685	TRUE	0.00107397	33.7095	22.4589
25104	IDP dMRI TBSS MD Middle cerebellar peduncle	rs322530	T	G		T	G		0.448	-0.046395	0.0098751	2.64e-06		0.4676	0.0132008	0.00723729	0.0681695	TRUE	0.00106461	33.4153	22.0729
25104	IDP dMRI TBSS MD Middle cerebellar peduncle	rs72664324	A	G		A	G		0.092494	-0.079257	0.017078	3.49e-06		0.0885	0.0162177	0.0127799	0.2044	TRUE	0.00105455	33.0994	21.5378
25104	IDP dMRI TBSS MD Middle cerebellar peduncle	rs79290140	G	C		G	C		0.039524	-0.12328	0.025118	9.27e-07		0.036	-0.0552998	0.0193221	0.00421599	TRUE	0.00115389	36.2207	24.0888
25104	IDP dMRI TBSS MD Middle cerebellar peduncle	rs9628675	T	C		T	C		0.71263	0.055449	0.010948	4.12e-07		0.6775	0.00251374	0.00780663	0.747699	TRUE	0.00125928	39.5333	25.6518
25105	IDP dMRI TBSS MD Pontine crossing tract	rs17015971	C	T		C	T		0.13125	0.067721	0.014548	3.26e-06		0.1234	0.00468352	0.0109684	0.6693	TRUE	0.00104585	32.826	21.6691
25105	IDP dMRI TBSS MD Pontine crossing tract	rs4775005	A	G		A	G		0.53806	-0.055442	0.0098445	1.81e-08		0.5615	-0.00670814	0.00734736	0.3614	TRUE	0.001528	47.9823	31.7169
25105	IDP dMRI TBSS MD Pontine crossing tract	rs55694910	G	T		G	T		0.10133	-0.077947	0.016364	1.92e-06		0.0957	0.0169485	0.0123262	0.169	TRUE	0.00110654	34.7329	22.6892
25105	IDP dMRI TBSS MD Pontine crossing tract	rs6947146	G	A		G	A		0.19761	0.056872	0.012373	4.32e-06		0.1833	-0.00681947	0.00932897	0.4646	TRUE	0.0010257	32.1929	21.1274
25105	IDP dMRI TBSS MD Pontine crossing tract	rs6999463	C	T		C	T		0.51337	0.059523	0.0098234	1.39e-09		0.5246	-0.00470627	0.00726276	0.517001	TRUE	0.00177023	55.6021	36.7152
25105	IDP dMRI TBSS MD Pontine crossing tract	rs7622533	G	A		G	A		0.022077	0.15639	0.033637	3.35e-06		0.0407	-0.015222	0.0183841	0.4077	TRUE	0.00105607	33.147	21.6164
25105	IDP dMRI TBSS MD Pontine crossing tract	rs9402493	C	T		C	T		0.22497	-0.056172	0.011796	1.93e-06		0.2073	0.00309547	0.00894646	0.729001	TRUE	0.0011003	34.5369	22.6762
25105	IDP dMRI TBSS MD Pontine crossing tract	rs9471128	G	A		G	A		0.38049	0.062908	0.010125	5.3e-10		0.395	-0.00147113	0.0073926	0.8425	TRUE	0.00186566	58.6054	38.6031
25106	IDP dMRI TBSS MD Genu of corpus callosum	rs10811643	G	A		G	A		0.45054	-0.057057	0.0098782	7.76e-09		0.4739	-0.0129849	0.00725413	0.0734108	TRUE	0.00161182	50.6187	33.3628
25106	IDP dMRI TBSS MD Genu of corpus callosum	rs11030218	G	A		G	A		0.19059	-0.065135	0.012532	2.04e-07		0.2093	-0.00641373	0.00888329	0.4701	TRUE	0.00130896	41.095	27.0139
25106	IDP dMRI TBSS MD Genu of corpus callosum	rs11128657	T	C		T	C		0.58572	0.059191	0.0099625	2.87e-09		0.5626	0.00319752	0.00733377	0.662799	TRUE	0.0017003	53.402	35.3
25106	IDP dMRI TBSS MD Genu of corpus callosum	rs112115890	G	A		G	A		0.27444	-0.05917	0.010922	6.11e-08		0.2685	0.00172422	0.00813311	0.8324	TRUE	0.00139429	43.7777	29.3494
25106	IDP dMRI TBSS MD Genu of corpus callosum	rs2399929	G	A		G	A		0.033051	0.13372	0.027632	1.31e-06		0.043	-0.00368459	0.0178863	0.837	TRUE	0.00114291	35.8757	23.419
25106	IDP dMRI TBSS MD Genu of corpus callosum	rs3852188	G	C		G	C		0.19445	0.12851	0.012313	1.95e-25		0.1958	0.0222017	0.00911398	0.01486	TRUE	0.00517374	163.061	108.93
25106	IDP dMRI TBSS MD Genu of corpus callosum	rs4150197	T	C		T	C		0.2591	-0.083894	0.01119	6.79e-14		0.2667	-0.00859689	0.00817194	0.2927	TRUE	0.00270221	84.9546	56.2085
25106	IDP dMRI TBSS MD Genu of corpus callosum	rs55897871	T	C		T	C		0.050094	-0.10285	0.022411	4.47e-06		0.0504	0.0301283	0.017375	0.0830004	TRUE	0.00100671	31.5962	21.0613
25106	IDP dMRI TBSS MD Genu of corpus callosum	rs73712212	A	C		A	C		0.11618	0.075678	0.015533	1.11e-06		0.1079	0.0018313	0.0118149	0.8764	TRUE	0.00117615	36.9206	23.7372
25106	IDP dMRI TBSS MD Genu of corpus callosum	rs75499503	T	C		T	C		0.22231	0.080848	0.012019	1.78e-11		0.2176	0.00271423	0.00878391	0.7576	TRUE	0.00226013	71.0247	45.2483
25106	IDP dMRI TBSS MD Genu of corpus callosum	rs76458888	T	C		T	C		0.07709	-0.086557	0.018542	3.06e-06		0.0723	0.024713	0.0146665	0.0920005	TRUE	0.00106608	33.4617	21.7917
25106	IDP dMRI TBSS MD Genu of corpus callosum	rs7813266	G	C		G	C		0.31502	-0.049891	0.010642	2.78e-06		0.3254	-0.017882	0.00803324	0.0259998	TRUE	0.00107421	33.7171	21.9785
25106	IDP dMRI TBSS MD Genu of corpus callosum	rs7918084	T	C		T	C		0.54773	0.048373	0.0098636	9.45e-07		0.5666	-0.0147892	0.00737617	0.0449304	TRUE	0.00115931	36.3913	24.0511
25107	IDP dMRI TBSS MD Body of corpus callosum	rs11738216	C	T		C	T		0.72979	0.059265	0.01105	8.26e-08		0.7089	0.0029602	0.00791496	0.7083	TRUE	0.00138524	43.4932	28.7655
25107	IDP dMRI TBSS MD Body of corpus callosum	rs11746859	G	A		G	A		0.46328	0.045302	0.0098449	4.22e-06		0.4517	0.00600337	0.00760883	0.43	TRUE	0.0010206	32.0326	21.1744
25107	IDP dMRI TBSS MD Body of corpus callosum	rs12048873	A	G		A	G		0.11126	-0.071658	0.015565	4.17e-06		0.1093	0.00895385	0.0121162	0.46	TRUE	0.00101548	31.8719	21.1949
25107	IDP dMRI TBSS MD Body of corpus callosum	rs12200053	T	C		T	C		0.27484	-0.05646	0.01093	2.42e-07		0.27	0.00678075	0.00841284	0.42	TRUE	0.00127065	39.8906	26.6834
25107	IDP dMRI TBSS MD Body of corpus callosum	rs136867	A	G		A	G		0.72274	-0.051163	0.011014	3.42e-06		0.7419	0.0115017	0.00825084	0.1633	TRUE	0.00104909	32.9276	21.5785
25107	IDP dMRI TBSS MD Body of corpus callosum	rs169219	A	C		A	C		0.5963	0.052096	0.0099825	1.82e-07		0.6107	0.00628706	0.00738785	0.3947	TRUE	0.00130666	41.0226	27.2352
25107	IDP dMRI TBSS MD Body of corpus callosum	rs17205972	T	G		T	G		0.19526	0.11899	0.012274	3.52e-22		0.2012	0.0223656	0.00898939	0.0128499	TRUE	0.00444959	140.136	93.9829
25107	IDP dMRI TBSS MD Body of corpus callosum	rs1861044	G	A		G	A		0.56176	0.050518	0.0098914	3.3e-07		0.5604	0.0108196	0.00751363	0.15	TRUE	0.00125657	39.4479	26.0842
25107	IDP dMRI TBSS MD Body of corpus callosum	rs1877034	G	A		G	A		0.45365	0.049034	0.0098255	6.07e-07		0.436	0.00784215	0.00735662	0.2866	TRUE	0.00119184	37.4134	24.9049
25107	IDP dMRI TBSS MD Body of corpus callosum	rs2237208	G	A		G	A		0.18332	-0.058096	0.012665	4.52e-06		0.1731	-0.00725147	0.0100436	0.47	TRUE	0.00101061	31.7188	21.0418
25107	IDP dMRI TBSS MD Body of corpus callosum	rs28412757	T	C		T	C		0.30939	-0.048782	0.010672	4.88e-06		0.2963	-0.00114248	0.00798939	0.8863	TRUE	0.00101692	31.9171	20.8943
25107	IDP dMRI TBSS MD Body of corpus callosum	rs34994607	C	T		C	T		0.4871	0.046977	0.0098182	1.72e-06		0.4739	-0.00680004	0.00743986	0.3609	TRUE	0.00110268	34.6117	22.8932
25107	IDP dMRI TBSS MD Body of corpus callosum	rs3744021	A	G		A	G		0.29135	0.051957	0.010758	1.38e-06		0.2883	0.0132825	0.00805491	0.0990695	TRUE	0.00111472	34.9899	23.3252
25107	IDP dMRI TBSS MD Body of corpus callosum	rs3776089	A	G		A	G		0.73873	0.052819	0.011158	2.22e-06		0.7294	0.00988339	0.00813448	0.2244	TRUE	0.00107693	33.8023	22.4082
25107	IDP dMRI TBSS MD Body of corpus callosum	rs55638756	T	C		T	C		0.44747	-0.054919	0.009856	2.55e-08		0.4477	0.00699488	0.00764467	0.36	TRUE	0.0014914	46.8313	31.0487
25107	IDP dMRI TBSS MD Body of corpus callosum	rs61338127	C	A		C	A		0.29796	-0.061589	0.01086	1.44e-08		0.285	0.000425611	0.00834531	0.9594	TRUE	0.00158692	49.8355	32.1623
25107	IDP dMRI TBSS MD Body of corpus callosum	rs73218493	A	C		A	C		0.11709	-0.080929	0.015338	1.33e-07		0.1127	0.00656708	0.0118754	0.58	TRUE	0.00135417	42.5164	27.8401
25107	IDP dMRI TBSS MD Body of corpus callosum	rs751775	G	A		G	A		0.20914	0.061878	0.012041	2.79e-07		0.2156	-0.0185966	0.00875547	0.0336899	TRUE	0.0012666	39.7633	26.4087
25107	IDP dMRI TBSS MD Body of corpus callosum	rs75723154	T	C		T	C		0.22212	-0.059504	0.011884	5.57e-07		0.2294	-0.0066828	0.00858971	0.4366	TRUE	0.00122355	38.4103	25.0707
25107	IDP dMRI TBSS MD Body of corpus callosum	rs7605601	G	T		G	T		0.45747	-0.054679	0.0098761	3.12e-08		0.4817	0.000363446	0.00726892	0.9604	TRUE	0.00148408	46.601	30.6528
25107	IDP dMRI TBSS MD Body of corpus callosum	rs9322716	A	C		A	C		0.032882	0.1384	0.027691	5.84e-07		0.0483	-0.007387	0.0167886	0.659699	TRUE	0.00121826	38.2439	24.9801
25107	IDP dMRI TBSS MD Body of corpus callosum	rs9608859	C	T		C	T		0.55557	-0.045638	0.0099199	4.24e-06		0.5716	-0.00518254	0.00740363	0.4836	TRUE	0.00102855	32.2824	21.166
25108	IDP dMRI TBSS MD Splenium of corpus callosum	rs10811643	G	A		G	A		0.45054	-0.056617	0.0098783	1.01e-08		0.4739	-0.0129849	0.00725413	0.0734108	TRUE	0.00158706	49.8398	32.8495
25108	IDP dMRI TBSS MD Splenium of corpus callosum	rs10840420	C	T		C	T		0.44688	0.059161	0.009861	2.01e-09		0.4622	-0.00358653	0.00731944	0.6244	TRUE	0.00173026	54.3446	35.9939
25108	IDP dMRI TBSS MD Splenium of corpus callosum	rs13164785	G	T		G	T		0.19397	0.12385	0.012325	1.05e-23		0.2004	0.0248616	0.00898829	0.00567898	TRUE	0.00479632	151.108	100.976
25108	IDP dMRI TBSS MD Splenium of corpus callosum	rs1499647	A	G		A	G		0.73773	-0.055621	0.011135	5.93e-07		0.7428	0.0127783	0.00823873	0.121	TRUE	0.00119716	37.5809	24.9515
25108	IDP dMRI TBSS MD Splenium of corpus callosum	rs17754548	G	A		G	A		0.1098	-0.077233	0.015715	8.97e-07		0.1142	0.0118457	0.0115119	0.3035	TRUE	0.00116607	36.6037	24.1533
25108	IDP dMRI TBSS MD Splenium of corpus callosum	rs1877034	G	A		G	A		0.45365	0.056387	0.0098236	9.6e-09		0.436	0.00784215	0.00735662	0.2866	TRUE	0.00157609	49.4946	32.9471
25108	IDP dMRI TBSS MD Splenium of corpus callosum	rs2449371	T	C		T	C		0.19883	-0.056526	0.012353	4.77e-06		0.1915	0.00406713	0.00948048	0.667599	TRUE	0.00101797	31.9498	20.9388
25108	IDP dMRI TBSS MD Splenium of corpus callosum	rs2933067	A	T		A	T		0.24585	-0.051968	0.01134	4.62e-06		0.2467	-0.004923	0.00866725	0.57	TRUE	0.00100145	31.431	21.0013
25108	IDP dMRI TBSS MD Splenium of corpus callosum	rs4150197	T	C		T	C		0.2591	-0.071717	0.011194	1.52e-10		0.2667	-0.00859689	0.00817194	0.2927	TRUE	0.0019747	62.0373	41.0463
25108	IDP dMRI TBSS MD Splenium of corpus callosum	rs58964281	A	G		A	G		0.2029	0.0608	0.012222	6.59e-07		0.21	-0.0226576	0.00892734	0.0111599	TRUE	0.00119573	37.5357	24.747
25108	IDP dMRI TBSS MD Splenium of corpus callosum	rs61338127	C	A		C	A		0.29796	-0.050098	0.010863	4.02e-06		0.285	0.000425611	0.00834531	0.9594	TRUE	0.00105	32.9564	21.2687
25108	IDP dMRI TBSS MD Splenium of corpus callosum	rs7443346	A	G		A	G		0.72794	0.054162	0.011036	9.28e-07		0.7134	0.00101284	0.00803844	0.8996	TRUE	0.00116193	36.4735	24.0861
25108	IDP dMRI TBSS MD Splenium of corpus callosum	rs75499503	T	C		T	C		0.22231	0.066592	0.012023	3.08e-08		0.2176	0.00271423	0.00878391	0.7576	TRUE	0.00153334	48.1503	30.6774
25108	IDP dMRI TBSS MD Splenium of corpus callosum	rs75563007	C	T		C	T		0.026036	0.14836	0.03083	1.5e-06		0.0301	-0.0108454	0.0211825	0.6086	TRUE	0.0011163	35.0396	23.1572
25108	IDP dMRI TBSS MD Splenium of corpus callosum	rs7704277	C	T		C	T		0.59038	-0.047972	0.0099787	1.54e-06		0.6054	-0.00779771	0.00750502	0.2986	TRUE	0.00111306	34.9378	23.1115
25108	IDP dMRI TBSS MD Splenium of corpus callosum	rs77249681	G	C		G	C		0.13566	-0.064905	0.014175	4.7e-06		0.1341	-0.011032	0.0106486	0.3001	TRUE	0.000987922	31.0059	20.9657
25108	IDP dMRI TBSS MD Splenium of corpus callosum	rs793862	G	A		G	A		0.74153	-0.052344	0.011162	2.75e-06		0.7243	-0.0191893	0.00817608	0.01893	TRUE	0.00105027	32.9649	21.9912
25109	IDP dMRI TBSS MD Fornix	rs12146713	C	T		C	T		0.094205	0.11388	0.016692	9.18e-12		0.0837	0.0204168	0.013584	0.1328	TRUE	0.00221324	69.5479	46.5455
25109	IDP dMRI TBSS MD Fornix	rs12676315	T	G		T	G		0.28501	-0.05041	0.010822	3.21e-06		0.2898	-0.00906659	0.00800229	0.2573	TRUE	0.00103567	32.5062	21.6979
25109	IDP dMRI TBSS MD Fornix	rs1285841	T	C		T	C		0.44075	0.057957	0.0098789	4.51e-09		0.4795	0.00441917	0.00720908	0.54	TRUE	0.00165592	52.0059	34.4187
25109	IDP dMRI TBSS MD Fornix	rs1409682	A	G		A	G		0.21146	-0.05621	0.011921	2.43e-06		0.2077	0.00586175	0.008868	0.508401	TRUE	0.00105368	33.072	22.2332
25109	IDP dMRI TBSS MD Fornix	rs165599	A	G		A	G		0.70071	0.048801	0.010687	4.99e-06		0.68	0.00958771	0.00782032	0.2203	TRUE	0.000998891	31.3505	20.8519
25109	IDP dMRI TBSS MD Fornix	rs3120122	A	G		A	G		0.61479	-0.048982	0.01005	1.1e-06		0.63	0.0087337	0.00756165	0.2479	TRUE	0.00113639	35.6709	23.7542
25109	IDP dMRI TBSS MD Fornix	rs55749047	A	C		A	C		0.14437	-0.072178	0.013958	2.35e-07		0.1297	-0.0066764	0.0110536	0.5462	TRUE	0.00128707	40.4068	26.7401
25109	IDP dMRI TBSS MD Fornix	rs62059826	T	C		T	C		0.17774	0.059322	0.012784	3.5e-06		0.1632	0.015905	0.0097517	0.1028	TRUE	0.00102862	32.2846	21.5327
25109	IDP dMRI TBSS MD Fornix	rs72780760	G	A		G	A		0.15211	0.08503	0.013647	4.73e-10		0.1626	0.0132666	0.00976919	0.1745	TRUE	0.00186497	58.5835	38.8213
25109	IDP dMRI TBSS MD Fornix	rs75950500	G	A		G	A		0.079217	0.084443	0.018316	4.04e-06		0.0793	0.0117183	0.0139172	0.4	TRUE	0.00104024	32.6496	21.2552
25109	IDP dMRI TBSS MD Fornix	rs7960281	T	C		T	C		0.05011	-0.10437	0.022425	3.27e-06		0.0454	0.0257263	0.0178655	0.15	TRUE	0.001037	32.5479	21.6614
25109	IDP dMRI TBSS MD Fornix	rs798561	C	T		C	T		0.56248	0.052427	0.0098638	1.08e-07		0.5627	0.00115647	0.00765877	0.88	TRUE	0.00135284	42.4743	28.2502
25110	IDP dMRI TBSS MD Corticospinal tract R	rs1055581	C	T		C	T		0.47777	-0.044998	0.0098545	4.99e-06		0.4669	0.000994547	0.00720686	0.8899	TRUE	0.00101041	31.7124	20.8505
25110	IDP dMRI TBSS MD Corticospinal tract R	rs12739780	T	C		T	C		0.0513	-0.10497	0.022108	2.07e-06		0.0476	0.00942116	0.017479	0.59	TRUE	0.00107252	33.664	22.544
25110	IDP dMRI TBSS MD Corticospinal tract R	rs12878510	G	C		G	C		0.083952	0.082013	0.017673	3.49e-06		0.0849	0.00952033	0.0134849	0.48	TRUE	0.00103453	32.4704	21.535
25110	IDP dMRI TBSS MD Corticospinal tract R	rs1550574	G	T		G	T		0.54512	-0.052023	0.0098494	1.29e-07		0.5652	-0.00783239	0.00734057	0.2861	TRUE	0.00134218	42.1392	27.8979
25110	IDP dMRI TBSS MD Corticospinal tract R	rs16870681	A	G		A	G		0.2412	-0.053137	0.011538	4.14e-06		0.2304	-0.00594129	0.00862306	0.4909	TRUE	0.00103354	32.4392	21.2096
25110	IDP dMRI TBSS MD Corticospinal tract R	rs17827117	A	G		A	G		0.20133	-0.059376	0.01215	1.03e-06		0.2022	-0.00313434	0.00898092	0.7271	TRUE	0.00113378	35.5888	23.8819
25110	IDP dMRI TBSS MD Corticospinal tract R	rs4876869	G	A		G	A		0.46836	-0.055914	0.0098539	1.41e-08		0.4473	-0.0010053	0.00728475	0.8901	TRUE	0.00155693	48.892	32.1977
25110	IDP dMRI TBSS MD Corticospinal tract R	rs55945818	A	G		A	G		0.43046	-0.050956	0.0099475	3.04e-07		0.4197	-0.00136038	0.00759988	0.8579	TRUE	0.00127314	39.9691	26.2399
25110	IDP dMRI TBSS MD Corticospinal tract R	rs6687307	T	C		T	C		0.8003	0.058728	0.012258	1.67e-06		0.8027	-0.00188131	0.00926753	0.8391	TRUE	0.00110243	34.6038	22.9536
25110	IDP dMRI TBSS MD Corticospinal tract R	rs9295565	G	A		G	A		0.19762	0.060808	0.012374	8.99e-07		0.1902	0.00982142	0.00925676	0.2885	TRUE	0.00117263	36.8099	24.1491
25111	IDP dMRI TBSS MD Corticospinal tract L	rs1233388	G	A		G	A		0.19311	-0.056858	0.012417	4.7e-06		0.2109	0.0118627	0.00881984	0.1787	TRUE	0.00100747	31.6201	20.9677
25111	IDP dMRI TBSS MD Corticospinal tract L	rs1530293	A	G		A	G		0.45438	0.047872	0.0098603	1.21e-06		0.4273	0.00704262	0.00727544	0.3333	TRUE	0.00113633	35.6689	23.5713
25111	IDP dMRI TBSS MD Corticospinal tract L	rs1622182	C	T		C	T		0.18124	0.061578	0.012698	1.25e-06		0.1737	0.00029474	0.00950774	0.9754	TRUE	0.00112536	35.3243	23.5169
25111	IDP dMRI TBSS MD Corticospinal tract L	rs2536149	A	G		A	G		0.11478	0.082274	0.015552	1.23e-07		0.1135	0.0056219	0.0115915	0.628001	TRUE	0.00137554	43.188	27.9868
25111	IDP dMRI TBSS MD Corticospinal tract L	rs6007544	T	G		T	G		0.24916	0.054121	0.011525	2.67e-06		0.2503	-0.00957258	0.00867867	0.27	TRUE	0.00109594	34.3998	22.0521
25111	IDP dMRI TBSS MD Corticospinal tract L	rs6441308	C	T		C	T		0.20945	-0.060769	0.012034	4.46e-07		0.2322	0.0100066	0.00851627	0.2398	TRUE	0.00122294	38.3909	25.5002
25111	IDP dMRI TBSS MD Corticospinal tract L	rs7074572	G	A		G	A		0.077618	0.086062	0.018362	2.79e-06		0.0818	0.0102691	0.0131655	0.4352	TRUE	0.00106054	33.2874	21.9676
25112	IDP dMRI TBSS MD Medial lemniscus R	rs10797061	T	C		T	C		0.54717	0.054638	0.0098341	2.79e-08		0.5748	0.00618409	0.00728397	0.396	TRUE	0.00147937	46.4529	30.8688
25112	IDP dMRI TBSS MD Medial lemniscus R	rs13357280	G	A		G	A		0.4605	0.045262	0.0098177	4.05e-06		0.4526	0.00272126	0.00741487	0.713899	TRUE	0.00101793	31.9487	21.2544
25112	IDP dMRI TBSS MD Medial lemniscus R	rs6124341	A	G		A	G		0.39675	0.047047	0.010029	2.74e-06		0.4046	0.0112232	0.00734981	0.1268	TRUE	0.00105952	33.2553	22.0064
25112	IDP dMRI TBSS MD Medial lemniscus R	rs9628676	C	T		C	T		0.71267	0.050336	0.01095	4.31e-06		0.6775	0.00241981	0.00780584	0.7565	TRUE	0.00103766	32.5687	21.1314
25113	IDP dMRI TBSS MD Medial lemniscus L	rs10173248	T	C		T	C		0.33706	-0.049588	0.010398	1.86e-06		0.3302	0.00116363	0.00775754	0.8807	TRUE	0.00109892	34.4933	22.7433
25113	IDP dMRI TBSS MD Medial lemniscus L	rs10797061	T	C		T	C		0.54717	0.045585	0.0098363	3.6e-06		0.5748	0.00618409	0.00728397	0.396	TRUE	0.00102975	32.32	21.4773
25113	IDP dMRI TBSS MD Medial lemniscus L	rs10955908	A	C		A	C		0.46566	-0.046391	0.0098745	2.64e-06		0.4433	0.00196171	0.00729262	0.7878	TRUE	0.00107099	33.6157	22.0718
25113	IDP dMRI TBSS MD Medial lemniscus L	rs7587063	G	A		G	A		0.57841	-0.048504	0.0099833	1.19e-06		0.5784	0.010182	0.00738359	0.168	TRUE	0.00114739	36.0166	23.6052
25114	IDP dMRI TBSS MD Inferior cerebellar peduncle R	rs9598703	G	A		G	A		0.17429	0.06075	0.012893	2.47e-06		0.181	-0.00483217	0.00941944	0.6083	TRUE	0.00106224	33.3409	22.2016
25115	IDP dMRI TBSS MD Inferior cerebellar peduncle L	rs13165449	T	C		T	C		0.27422	-0.051663	0.011073	3.1e-06		0.2713	0.0105952	0.0081003	0.1908	TRUE	0.00106241	33.3463	21.7685
25115	IDP dMRI TBSS MD Inferior cerebellar peduncle L	rs2357306	T	A		T	A		0.034116	-0.12892	0.026976	1.77e-06		0.0355	-0.00720089	0.0201142	0.719999	TRUE	0.00109535	34.3813	22.8394
25115	IDP dMRI TBSS MD Inferior cerebellar peduncle L	rs656562	G	T		G	T		0.58248	-0.046973	0.0099381	2.3e-06		0.5736	-0.00795209	0.00767576	0.3	TRUE	0.00107321	33.6856	22.3403
25115	IDP dMRI TBSS MD Inferior cerebellar peduncle L	rs7733216	C	T		C	T		0.20235	0.13183	0.012165	2.72e-27		0.2121	0.0159637	0.00898352	0.0755405	TRUE	0.00561014	176.893	117.437
25115	IDP dMRI TBSS MD Inferior cerebellar peduncle L	rs77938	T	C		T	C		0.8089	0.063667	0.012476	3.37e-07		0.7789	0.014376	0.00866543	0.0971292	TRUE	0.00125318	39.3416	26.0422
25115	IDP dMRI TBSS MD Inferior cerebellar peduncle L	rs9379800	G	C		G	C		0.14707	0.065254	0.013778	2.19e-06		0.1724	0.00167119	0.00954966	0.8614	TRUE	0.00106827	33.5304	22.4307
25116	IDP dMRI TBSS MD Superior cerebellar peduncle R	rs1024782	T	C		T	C		0.2586	-0.051264	0.011199	4.73e-06		0.2602	0.00338091	0.0082061	0.6804	TRUE	0.00100771	31.6276	20.954
25116	IDP dMRI TBSS MD Superior cerebellar peduncle R	rs10758990	A	G		A	G		0.68107	-0.048542	0.010525	4.01e-06		0.6797	-0.00782009	0.0077967	0.3159	TRUE	0.00102365	32.1285	21.2712
25116	IDP dMRI TBSS MD Superior cerebellar peduncle R	rs28638318	A	G		A	G		0.23197	0.054362	0.011565	2.61e-06		0.2211	0.012045	0.00878553	0.1705	TRUE	0.00105301	33.0508	22.0953
25116	IDP dMRI TBSS MD Superior cerebellar peduncle R	rs2979269	G	A		G	A		0.52825	-0.054719	0.0097597	2.09e-08		0.5125	0.00959328	0.00729527	0.1886	TRUE	0.00149231	46.8597	31.4343
25116	IDP dMRI TBSS MD Superior cerebellar peduncle R	rs36083520	C	T		C	T		0.18049	-0.10367	0.012807	6.03e-16		0.1683	-0.0102812	0.0101292	0.31	TRUE	0.00317939	100.004	65.5257
25116	IDP dMRI TBSS MD Superior cerebellar peduncle R	rs3813565	T	G		T	G		0.40239	-0.048548	0.01	1.21e-06		0.3888	0.00276116	0.00740256	0.7092	TRUE	0.00113354	35.5814	23.5691
25116	IDP dMRI TBSS MD Superior cerebellar peduncle R	rs4345561	G	A		G	A		0.18705	0.063843	0.01261	4.17e-07		0.2036	0.00321664	0.00901019	0.721	TRUE	0.00123959	38.9143	25.6328
25116	IDP dMRI TBSS MD Superior cerebellar peduncle R	rs4845364	G	A		G	A		0.50363	0.052772	0.0097816	6.93e-08		0.5338	0.00287586	0.00722578	0.690501	TRUE	0.00139237	43.7172	29.1063
25116	IDP dMRI TBSS MD Superior cerebellar peduncle R	rs4856794	G	T		G	T		0.34761	-0.048979	0.010246	1.76e-06		0.3581	-0.00480508	0.0075433	0.5239	TRUE	0.00108805	34.1519	22.8513
25116	IDP dMRI TBSS MD Superior cerebellar peduncle R	rs7202222	A	C		A	C		0.28512	0.05134	0.010873	2.36e-06		0.2942	0.00524214	0.00794263	0.5091	TRUE	0.00107449	33.7258	22.2953
25116	IDP dMRI TBSS MD Superior cerebellar peduncle R	rs9889253	T	C		T	C		0.26895	-0.051357	0.011079	3.58e-06		0.2613	-0.0146587	0.00831462	0.0779597	TRUE	0.00103717	32.553	21.4881
25117	IDP dMRI TBSS MD Superior cerebellar peduncle L	rs10109711	A	G		A	G		0.21879	0.054181	0.011823	4.62e-06		0.2502	-0.00196143	0.00834651	0.8143	TRUE	0.0010035	31.4955	21.0009
25117	IDP dMRI TBSS MD Superior cerebellar peduncle L	rs10815126	A	G		A	G		0.34433	0.04909	0.010273	1.78e-06		0.3411	0.0117089	0.00758838	0.1228	TRUE	0.00108812	34.154	22.8345
25117	IDP dMRI TBSS MD Superior cerebellar peduncle L	rs141481329	C	A		C	A		0.2054	0.059399	0.012172	1.07e-06		0.2076	-0.0161653	0.00911237	0.0760501	TRUE	0.00115169	36.1519	23.8141
25117	IDP dMRI TBSS MD Superior cerebellar peduncle L	rs357543	T	C		T	C		0.40692	0.047775	0.010058	2.05e-06		0.3898	-0.0074196	0.00777735	0.34	TRUE	0.00110168	34.58	22.562
25117	IDP dMRI TBSS MD Superior cerebellar peduncle L	rs66553400	C	T		C	T		0.032859	-0.13687	0.027933	9.66e-07		0.0355	-0.00282957	0.0205041	0.89	TRUE	0.00119067	37.3767	24.0094
25117	IDP dMRI TBSS MD Superior cerebellar peduncle L	rs7123436	A	G		A	G		0.20015	0.058811	0.01225	1.59e-06		0.1953	-0.0135779	0.00910046	0.1357	TRUE	0.00110742	34.7605	23.0486
25117	IDP dMRI TBSS MD Superior cerebellar peduncle L	rs7626079	T	C		T	C		0.33709	-0.054397	0.010327	1.4e-07		0.3536	-0.00574065	0.00763384	0.4519	TRUE	0.00132245	41.5191	27.7461
25117	IDP dMRI TBSS MD Superior cerebellar peduncle L	rs810281	G	C		G	C		0.778	-0.065054	0.011796	3.53e-08		0.7887	0.00996082	0.0088227	0.259	TRUE	0.00146188	45.9028	30.4143
25117	IDP dMRI TBSS MD Superior cerebellar peduncle L	rs9505208	A	G		A	G		0.093419	-0.0772	0.016807	4.39e-06		0.0791	0.0108797	0.0140928	0.44	TRUE	0.0010095	31.6839	21.0986
25118	IDP dMRI TBSS MD Cerebral peduncle R	rs10995778	T	A		T	A		0.098196	0.077583	0.016448	2.41e-06		0.0932	-0.00787025	0.0126126	0.5324	TRUE	0.00106603	33.4599	22.2488
25118	IDP dMRI TBSS MD Cerebral peduncle R	rs142714202	G	A		G	A		0.037654	-0.15261	0.026215	5.91e-09		0.0327	-0.0117462	0.0212409	0.58	TRUE	0.00168787	53.0109	33.8896
25118	IDP dMRI TBSS MD Cerebral peduncle R	rs1841822	G	T		G	T		0.66263	-0.05075	0.01029	8.2e-07		0.6584	-0.00975089	0.00772654	0.2071	TRUE	0.00115154	36.1471	24.3244
25118	IDP dMRI TBSS MD Cerebral peduncle R	rs1948948	T	C		T	C		0.44154	0.046639	0.0098595	2.26e-06		0.4534	0.0019536	0.00723557	0.7871	TRUE	0.00107273	33.6705	22.3763
25118	IDP dMRI TBSS MD Cerebral peduncle R	rs2281071	A	G		A	G		0.3404	0.050343	0.010321	1.08e-06		0.3423	-0.00992433	0.0075874	0.1908	TRUE	0.00113809	35.7245	23.7922
25118	IDP dMRI TBSS MD Cerebral peduncle R	rs2723418	G	A		G	A		0.30914	-0.048814	0.010594	4.1e-06		0.2768	0.00143298	0.00805045	0.8586	TRUE	0.0010178	31.9447	21.2309
25118	IDP dMRI TBSS MD Cerebral peduncle R	rs4434099	C	T		C	T		0.17679	-0.059373	0.012858	3.9e-06		0.1749	-0.0116569	0.00947716	0.2186	TRUE	0.00102607	32.2044	21.3222
25118	IDP dMRI TBSS MD Cerebral peduncle R	rs6442409	C	T		C	T		0.65466	0.051165	0.010329	7.35e-07		0.6489	0.00827294	0.00754143	0.2725	TRUE	0.00118369	37.1575	24.5374
25118	IDP dMRI TBSS MD Cerebral peduncle R	rs7111970	A	G		A	G		0.46949	0.052019	0.0098147	1.17e-07		0.4729	-9.74e-05	0.00749583	0.99	TRUE	0.00134795	42.3207	28.0912
25118	IDP dMRI TBSS MD Cerebral peduncle R	rs76738717	G	A		G	A		0.13372	0.076293	0.014488	1.41e-07		0.1324	0.0184494	0.0107955	0.0874098	TRUE	0.00134851	42.3383	27.7302
25119	IDP dMRI TBSS MD Cerebral peduncle L	rs113124550	C	T		C	T		0.21151	-0.058222	0.011974	1.17e-06		0.2022	0.000736562	0.00932357	0.9368	TRUE	0.00113066	35.4908	23.6426
25119	IDP dMRI TBSS MD Cerebral peduncle L	rs17518706	G	C		G	C		0.24754	-0.051928	0.011365	4.93e-06		0.2426	-0.0091726	0.00885386	0.3	TRUE	0.00100453	31.5276	20.8768
25119	IDP dMRI TBSS MD Cerebral peduncle L	rs1928246	T	A		T	A		0.27134	0.051188	0.010977	3.13e-06		0.2646	-0.0033354	0.00850868	0.6949	TRUE	0.00103611	32.5198	21.7455
25119	IDP dMRI TBSS MD Cerebral peduncle L	rs2960802	T	A		T	A		0.27359	-0.054439	0.010963	6.9e-07		0.2589	0.00563326	0.0085482	0.51	TRUE	0.00117796	36.9775	24.6582
25119	IDP dMRI TBSS MD Cerebral peduncle L	rs2974382	G	T		G	T		0.54675	-0.055348	0.0099066	2.34e-08		0.5804	0.0105128	0.00734647	0.1524	TRUE	0.00151831	47.6775	31.2144
25119	IDP dMRI TBSS MD Cerebral peduncle L	rs67827860	T	C		T	C		0.19371	0.080722	0.012338	6.19e-11		0.1969	0.0234235	0.00905782	0.00969795	TRUE	0.00203543	63.9492	42.805
25119	IDP dMRI TBSS MD Cerebral peduncle L	rs8069937	A	G		A	G		0.51564	-0.045806	0.0098381	3.24e-06		0.4886	0.0132423	0.00720083	0.0658597	TRUE	0.00104807	32.8956	21.6782
25119	IDP dMRI TBSS MD Cerebral peduncle L	rs8083219	C	A		C	A		0.41628	0.048399	0.0099714	1.22e-06		0.4432	0.00662488	0.00728008	0.3627	TRUE	0.00113839	35.7339	23.5592
25119	IDP dMRI TBSS MD Cerebral peduncle L	rs936513	T	C		T	C		0.45577	0.050966	0.0098413	2.25e-07		0.4674	0.000521745	0.00724646	0.9424	TRUE	0.0012886	40.455	26.8198
25120	IDP dMRI TBSS MD Anterior limb of internal capsule R	rs11222856	A	G		A	G		0.35633	-0.05095	0.010153	5.25e-07		0.361	-0.00995138	0.00748787	0.1837	TRUE	0.00119079	37.3804	25.1825
25120	IDP dMRI TBSS MD Anterior limb of internal capsule R	rs2842359	G	A		G	A		0.37413	0.04647	0.0101	4.23e-06		0.4116	-0.00170001	0.00742361	0.8188	TRUE	0.0010113	31.7405	21.1691
25120	IDP dMRI TBSS MD Anterior limb of internal capsule R	rs309556	C	T		C	T		0.078967	0.11903	0.018194	6.21e-11		0.0875	0.0407851	0.0127294	0.001357	TRUE	0.00206093	64.7519	42.8013
25120	IDP dMRI TBSS MD Anterior limb of internal capsule R	rs6482355	G	A		G	A		0.49234	0.063075	0.0097547	1.03e-10		0.5176	-0.000723912	0.00723912	0.9206	TRUE	0.00198876	62.4799	41.8106
25120	IDP dMRI TBSS MD Anterior limb of internal capsule R	rs6484437	G	A		G	A		0.68173	0.052918	0.010494	4.63e-07		0.6896	0.0059299	0.00782309	0.4484	TRUE	0.00121519	38.1475	25.4287
25120	IDP dMRI TBSS MD Anterior limb of internal capsule R	rs73156494	C	T		C	T		0.13948	-0.06911	0.01411	9.75e-07		0.1348	-1.05e-05	0.0105373	0.9993	TRUE	0.00114653	35.9895	23.9899
25121	IDP dMRI TBSS MD Anterior limb of internal capsule L	rs10883922	G	C		G	C		0.35764	-0.067888	0.010212	3.04e-11		0.342	0.00871962	0.00790537	0.27	TRUE	0.00211758	66.5356	44.1941
25121	IDP dMRI TBSS MD Anterior limb of internal capsule L	rs11079390	G	C		G	C		0.70864	0.051423	0.010707	1.57e-06		0.6869	-0.00944717	0.00778827	0.2249	TRUE	0.00109194	34.2742	23.0664
25121	IDP dMRI TBSS MD Anterior limb of internal capsule L	rs11222856	A	G		A	G		0.35633	-0.051042	0.010153	5.01e-07		0.361	-0.00995138	0.00748787	0.1837	TRUE	0.00119509	37.5157	25.2736
25121	IDP dMRI TBSS MD Anterior limb of internal capsule L	rs1125083	T	G		T	G		0.8056	-0.064853	0.012445	1.9e-07		0.7897	-0.00478115	0.00912433	0.6	TRUE	0.00131736	41.3591	27.1563
25121	IDP dMRI TBSS MD Anterior limb of internal capsule L	rs13164785	G	T		G	T		0.19397	0.082135	0.012341	2.9e-11		0.2004	0.0248616	0.00898829	0.00567898	TRUE	0.00210946	66.28	44.2951
25121	IDP dMRI TBSS MD Anterior limb of internal capsule L	rs17087884	C	A		C	A		0.04452	-0.11467	0.023751	1.39e-06		0.0449	-0.0204816	0.0173868	0.2387	TRUE	0.00111868	35.1144	23.3097
25121	IDP dMRI TBSS MD Anterior limb of internal capsule L	rs2283884	T	A		T	A		0.18955	0.05955	0.012569	2.17e-06		0.2031	-0.00645746	0.0090188	0.4742	TRUE	0.00108954	34.1987	22.4472
25121	IDP dMRI TBSS MD Anterior limb of internal capsule L	rs2355789	C	T		C	T		0.26705	-0.052751	0.011038	1.77e-06		0.2626	0.00338081	0.00818598	0.6797	TRUE	0.00108933	34.192	22.8392
25121	IDP dMRI TBSS MD Anterior limb of internal capsule L	rs310241	G	A		G	A		0.2215	-0.054467	0.011785	3.83e-06		0.2432	0.00265014	0.00868897	0.760001	TRUE	0.00102313	32.112	21.3603
25121	IDP dMRI TBSS MD Anterior limb of internal capsule L	rs4909945	C	T		C	T		0.68751	0.048838	0.01054	3.61e-06		0.6963	0.00646133	0.00782243	0.409	TRUE	0.00102485	32.1662	21.4701
25121	IDP dMRI TBSS MD Anterior limb of internal capsule L	rs7804293	G	T		G	T		0.26673	-0.062387	0.011226	2.77e-08		0.2616	0.000279366	0.00821665	0.9727	TRUE	0.00152249	47.8089	30.8843
25121	IDP dMRI TBSS MD Anterior limb of internal capsule L	rs78540525	G	A		G	A		0.10416	-0.074578	0.016018	3.25e-06		0.0946	0.0274586	0.0123743	0.0264801	TRUE	0.00103797	32.5782	21.6773
25122	IDP dMRI TBSS MD Posterior limb of internal capsule R	rs10171839	A	G		A	G		0.49644	-0.047238	0.0097806	1.38e-06		0.4967	0.0134255	0.00754244	0.0749998	TRUE	0.00111566	35.0194	23.3266
25122	IDP dMRI TBSS MD Posterior limb of internal capsule R	rs12996313	T	C		T	C		0.20228	0.063978	0.012236	1.72e-07		0.1992	0.00155016	0.00901253	0.8632	TRUE	0.00132098	41.4726	27.339
25122	IDP dMRI TBSS MD Posterior limb of internal capsule R	rs138241014	A	G		A	G		0.0069857	-0.27719	0.059653	3.39e-06		0.0121	-0.0388188	0.0344749	0.26	TRUE	0.00106598	33.4585	21.5919
25122	IDP dMRI TBSS MD Posterior limb of internal capsule R	rs16963353	A	G		A	G		0.076554	-0.087846	0.018472	1.99e-06		0.0728	0.0207039	0.0138766	0.1358	TRUE	0.00109107	34.2468	22.616
25122	IDP dMRI TBSS MD Posterior limb of internal capsule R	rs2281071	A	G		A	G		0.3404	0.052172	0.01032	4.33e-07		0.3423	-0.00992433	0.0075874	0.1908	TRUE	0.00122229	38.3707	25.5573
25122	IDP dMRI TBSS MD Posterior limb of internal capsule R	rs2842359	G	A		G	A		0.37413	0.047784	0.010099	2.24e-06		0.4116	-0.00170001	0.00742361	0.8188	TRUE	0.00106931	33.5629	22.3876
25122	IDP dMRI TBSS MD Posterior limb of internal capsule R	rs2936680	G	A		G	A		0.83744	-0.061331	0.013324	4.19e-06		0.8412	0.00873395	0.0101558	0.39	TRUE	0.00102414	32.1437	21.188
25122	IDP dMRI TBSS MD Posterior limb of internal capsule R	rs4591701	G	A		G	A		0.024899	-0.15191	0.031833	1.84e-06		0.0273	0.00757612	0.0228197	0.74	TRUE	0.00112056	35.1734	22.7729
25122	IDP dMRI TBSS MD Posterior limb of internal capsule R	rs6006427	T	C		T	C		0.76344	-0.061816	0.011483	7.4e-08		0.7524	-0.0026859	0.00844621	0.750699	TRUE	0.00138022	43.3352	28.9795
25122	IDP dMRI TBSS MD Posterior limb of internal capsule R	rs67827860	T	C		T	C		0.19371	0.099237	0.012332	8.91e-16		0.1969	0.0234235	0.00905782	0.00969795	TRUE	0.00307624	96.7501	64.756
25122	IDP dMRI TBSS MD Posterior limb of internal capsule R	rs9906526	G	A		G	A		0.40133	0.047482	0.010059	2.37e-06		0.4194	0.000708788	0.00738321	0.9239	TRUE	0.00108337	34.0048	22.2817
25123	IDP dMRI TBSS MD Posterior limb of internal capsule L	rs10184573	T	G		T	G		0.42073	-0.045749	0.0099376	4.18e-06		0.408	-0.000484375	0.00733902	0.9473	TRUE	0.00102018	32.0195	21.1934
25123	IDP dMRI TBSS MD Posterior limb of internal capsule L	rs10828707	C	T		C	T		0.72528	-0.052726	0.011022	1.73e-06		0.7234	-0.0125923	0.00831722	0.13	TRUE	0.00110784	34.7736	22.8838
25123	IDP dMRI TBSS MD Posterior limb of internal capsule L	rs10840420	C	T		C	T		0.44688	0.059542	0.0098609	1.58e-09		0.4622	-0.00358653	0.00731944	0.6244	TRUE	0.00175262	55.048	36.4598
25123	IDP dMRI TBSS MD Posterior limb of internal capsule L	rs12127031	T	C		T	C		0.1245	-0.08455	0.014783	1.08e-08		0.1294	0.00519532	0.0111011	0.64	TRUE	0.00155841	48.9388	32.7116
25123	IDP dMRI TBSS MD Posterior limb of internal capsule L	rs12664437	C	T		C	T		0.26705	-0.058022	0.011037	1.48e-07		0.2627	0.0028589	0.00819169	0.7268	TRUE	0.0013179	41.376	27.6365
25123	IDP dMRI TBSS MD Posterior limb of internal capsule L	rs1446811	T	C		T	C		0.87636	0.076277	0.01492	3.21e-07		0.8809	0.00198575	0.0115451	0.8635	TRUE	0.00126084	39.5822	26.1366
25123	IDP dMRI TBSS MD Posterior limb of internal capsule L	rs16894165	C	A		C	A		0.25678	-0.059882	0.011267	1.08e-07		0.2451	0.0078994	0.00838578	0.3463	TRUE	0.00136868	42.9723	28.2472
25123	IDP dMRI TBSS MD Posterior limb of internal capsule L	rs17205972	T	G		T	G		0.19526	0.095749	0.012283	6.75e-15		0.2012	0.0223656	0.00898939	0.0128499	TRUE	0.00288116	90.5969	60.7659
25123	IDP dMRI TBSS MD Posterior limb of internal capsule L	rs2521566	G	A		G	A		0.40585	-0.046717	0.0099425	2.63e-06		0.4426	0.00453975	0.00733401	0.5359	TRUE	0.00105255	33.0363	22.0779
25123	IDP dMRI TBSS MD Posterior limb of internal capsule L	rs28701637	T	C		T	C		0.18894	0.061047	0.012568	1.2e-06		0.1906	-0.00269106	0.00961091	0.779399	TRUE	0.00114218	35.8529	23.5937
25123	IDP dMRI TBSS MD Posterior limb of internal capsule L	rs4150197	T	C		T	C		0.2591	-0.064242	0.011197	9.73e-09		0.2667	-0.00859689	0.00817194	0.2927	TRUE	0.00158451	49.7596	32.9181
25123	IDP dMRI TBSS MD Posterior limb of internal capsule L	rs59731356	C	T		C	T		0.32807	-0.050411	0.010502	1.6e-06		0.3167	-0.0111619	0.00783845	0.1544	TRUE	0.0011204	35.1683	23.0413
25123	IDP dMRI TBSS MD Posterior limb of internal capsule L	rs62404968	T	C		T	C		0.25585	0.051322	0.011191	4.54e-06		0.2354	-0.0055411	0.00864445	0.5212	TRUE	0.00100296	31.4783	21.0315
25124	IDP dMRI TBSS MD Retrolenticular part of internal capsule R	rs10472196	T	C		T	C		0.48933	0.046235	0.0098436	2.66e-06		0.5023	0.0125468	0.00750404	0.094541	TRUE	0.00106835	33.5329	22.0614
25124	IDP dMRI TBSS MD Retrolenticular part of internal capsule R	rs11135097	C	T		C	T		0.57332	-0.046722	0.0099397	2.61e-06		0.5679	-0.00706401	0.00755509	0.35	TRUE	0.001068	33.5219	22.0951
25124	IDP dMRI TBSS MD Retrolenticular part of internal capsule R	rs13006863	T	C		T	C		0.30068	0.050771	0.010693	2.07e-06		0.2983	-0.00199486	0.00788482	0.8004	TRUE	0.00108403	34.0256	22.5441
25124	IDP dMRI TBSS MD Retrolenticular part of internal capsule R	rs13164785	G	T		G	T		0.19397	0.13595	0.012318	3.05e-28		0.2004	0.0248616	0.00898829	0.00567898	TRUE	0.00577929	182.257	121.809
25124	IDP dMRI TBSS MD Retrolenticular part of internal capsule R	rs2267161	T	C		T	C		0.30665	-0.054663	0.010634	2.77e-07		0.3188	-0.0176875	0.00782286	0.0237301	TRUE	0.00127061	39.8894	26.4237
25124	IDP dMRI TBSS MD Retrolenticular part of internal capsule R	rs4150197	T	C		T	C		0.2591	-0.056438	0.011199	4.7e-07		0.2667	-0.00859689	0.00817194	0.2927	TRUE	0.00122293	38.3906	25.3971
25124	IDP dMRI TBSS MD Retrolenticular part of internal capsule R	rs4890239	T	A		T	A		0.73531	-0.059054	0.011135	1.15e-07		0.7082	-0.00787146	0.00791897	0.3201	TRUE	0.00135749	42.6206	28.1267
25124	IDP dMRI TBSS MD Retrolenticular part of internal capsule R	rs61243123	A	G		A	G		0.11566	-0.071712	0.01531	2.83e-06		0.12	0.00936901	0.0111139	0.3991	TRUE	0.001052	33.0192	21.9398
25124	IDP dMRI TBSS MD Retrolenticular part of internal capsule R	rs67764572	C	T		C	T		0.36254	-0.048758	0.010175	1.66e-06		0.3475	0.00886062	0.00786911	0.26	TRUE	0.00109883	34.4906	22.9627
25124	IDP dMRI TBSS MD Retrolenticular part of internal capsule R	rs726514	A	G		A	G		0.52298	-0.052998	0.0098562	7.65e-08		0.4992	-0.000398697	0.00724903	0.9563	TRUE	0.00140143	44.002	28.9135
25124	IDP dMRI TBSS MD Retrolenticular part of internal capsule R	rs73269574	G	A		G	A		0.21538	-0.055508	0.011931	3.3e-06		0.2097	-0.0188927	0.00886981	0.0331398	TRUE	0.00104137	32.6852	21.645
25124	IDP dMRI TBSS MD Retrolenticular part of internal capsule R	rs76238604	T	C		T	C		0.14127	-0.10578	0.014141	7.67e-14		0.1396	-0.0127056	0.010713	0.2357	TRUE	0.00271484	85.3527	55.956
25124	IDP dMRI TBSS MD Retrolenticular part of internal capsule R	rs78240150	C	T		C	T		0.085886	0.10021	0.01741	8.75e-09		0.0842	-0.0292659	0.0135679	0.0309999	TRUE	0.00157679	49.5169	33.1302
25124	IDP dMRI TBSS MD Retrolenticular part of internal capsule R	rs7981946	T	C		T	C		0.33162	0.050829	0.010479	1.24e-06		0.3181	0.0114199	0.00809345	0.1582	TRUE	0.00114529	35.9507	23.5279
25124	IDP dMRI TBSS MD Retrolenticular part of internal capsule R	rs80246513	C	T		C	T		0.05111	0.10973	0.022324	8.92e-07		0.0459	-0.00863177	0.0179082	0.630001	TRUE	0.00116789	36.6609	24.1605
25124	IDP dMRI TBSS MD Retrolenticular part of internal capsule R	rs874158	T	C		T	C		0.1034	-0.073771	0.016031	4.21e-06		0.1072	-0.00344694	0.0116451	0.7676	TRUE	0.00100907	31.6703	21.1763
25124	IDP dMRI TBSS MD Retrolenticular part of internal capsule R	rs9379831	A	C		A	C		0.30571	0.052457	0.010581	7.2e-07		0.31	0.00501044	0.00779229	0.5203	TRUE	0.00116812	36.6681	24.5784
25125	IDP dMRI TBSS MD Retrolenticular part of internal capsule L	rs1029718	C	G		C	G		0.41285	-0.047894	0.01	1.69e-06		0.405	-0.000281729	0.00741392	0.9699	TRUE	0.00111207	34.9068	22.9384
25125	IDP dMRI TBSS MD Retrolenticular part of internal capsule L	rs10840420	C	T		C	T		0.44688	0.047588	0.009864	1.41e-06		0.4622	-0.00358653	0.00731944	0.6244	TRUE	0.00111953	35.141	23.275
25125	IDP dMRI TBSS MD Retrolenticular part of internal capsule L	rs1243873	T	C		T	C		0.4602	0.048093	0.0098653	1.1e-06		0.4625	-0.0116981	0.00732045	0.11	TRUE	0.00114914	36.0716	23.7653
25125	IDP dMRI TBSS MD Retrolenticular part of internal capsule L	rs1847037	C	T		C	T		0.70208	-0.049617	0.010769	4.1e-06		0.71	0.00624024	0.00826521	0.450001	TRUE	0.00102986	32.3234	21.2281
25125	IDP dMRI TBSS MD Retrolenticular part of internal capsule L	rs2102044	T	C		T	C		0.7609	-0.053701	0.011498	3.02e-06		0.7687	0.0135022	0.00854027	0.1139	TRUE	0.00104931	32.9345	21.8132
25125	IDP dMRI TBSS MD Retrolenticular part of internal capsule L	rs2523609	A	G		A	G		0.61104	0.056615	0.010034	1.7e-08		0.6374	0.0223177	0.00751691	0.00299199	TRUE	0.00152359	47.8435	31.8357
25125	IDP dMRI TBSS MD Retrolenticular part of internal capsule L	rs4150197	T	C		T	C		0.2591	-0.063223	0.011197	1.66e-08		0.2667	-0.00859689	0.00817194	0.2927	TRUE	0.00153464	48.1911	31.8821
25125	IDP dMRI TBSS MD Retrolenticular part of internal capsule L	rs61493214	G	A		G	A		0.09602	-0.076158	0.01653	4.1e-06		0.1028	0.0172885	0.0119727	0.1487	TRUE	0.00100689	31.6018	21.2268
25125	IDP dMRI TBSS MD Retrolenticular part of internal capsule L	rs67308910	A	G		A	G		0.29348	-0.055041	0.010673	2.53e-07		0.2711	0.000303383	0.00819955	0.9708	TRUE	0.00125634	39.4407	26.595
25125	IDP dMRI TBSS MD Retrolenticular part of internal capsule L	rs67827860	T	C		T	C		0.19371	0.1364	0.012314	1.97e-28		0.1969	0.0234235	0.00905782	0.00969795	TRUE	0.00581168	183.285	122.696
25125	IDP dMRI TBSS MD Retrolenticular part of internal capsule L	rs7196814	G	A		G	A		0.55822	-0.046467	0.0098852	2.61e-06		0.5415	-0.00187253	0.00728613	0.7973	TRUE	0.00106495	33.4262	22.0962
25125	IDP dMRI TBSS MD Retrolenticular part of internal capsule L	rs76238604	T	C		T	C		0.14127	-0.08804	0.014146	4.96e-10		0.1396	-0.0127056	0.010713	0.2357	TRUE	0.0018806	59.0755	38.734
25125	IDP dMRI TBSS MD Retrolenticular part of internal capsule L	rs9379831	A	C		A	C		0.30571	0.066486	0.010578	3.33e-10		0.31	0.00501044	0.00779229	0.5203	TRUE	0.00187647	58.9454	39.5051
25125	IDP dMRI TBSS MD Retrolenticular part of internal capsule L	rs9608859	C	T		C	T		0.55557	-0.072202	0.0099123	3.36e-13		0.5716	-0.00518254	0.00740363	0.4836	TRUE	0.00257437	80.9251	53.0578
25126	IDP dMRI TBSS MD Anterior corona radiata R	rs10235583	T	C		T	C		0.013884	-0.20046	0.042183	2.03e-06		0.0203	-0.0116659	0.0258095	0.6513	TRUE	0.00110034	34.5382	22.5829
25126	IDP dMRI TBSS MD Anterior corona radiata R	rs10764512	C	A		C	A		0.72423	-0.056927	0.011002	2.31e-07		0.7202	-0.0151236	0.00828691	0.0680002	TRUE	0.00129446	40.6392	26.7728
25126	IDP dMRI TBSS MD Anterior corona radiata R	rs112115890	G	A		G	A		0.27444	-0.052492	0.010923	1.55e-06		0.2685	0.00172422	0.00813311	0.8324	TRUE	0.00109733	34.4435	23.0942
25126	IDP dMRI TBSS MD Anterior corona radiata R	rs11746859	G	A		G	A		0.46328	0.071462	0.0098375	3.88e-13		0.4517	0.00600337	0.00760883	0.43	TRUE	0.00253964	79.8305	52.7692
25126	IDP dMRI TBSS MD Anterior corona radiata R	rs13128635	G	A		G	A		0.095059	-0.07821	0.01678	3.17e-06		0.0924	0.0189642	0.0124437	0.1274	TRUE	0.00105237	33.0307	21.724
25126	IDP dMRI TBSS MD Anterior corona radiata R	rs13130986	G	A		G	A		0.33461	-0.066969	0.010356	1.02e-10		0.3148	0.00110109	0.00775415	0.8872	TRUE	0.00199707	62.7414	41.818
25126	IDP dMRI TBSS MD Anterior corona radiata R	rs13164785	G	T		G	T		0.19397	0.16289	0.012303	7.5e-40		0.2004	0.0248616	0.00898829	0.00567898	TRUE	0.00829669	262.311	175.294
25126	IDP dMRI TBSS MD Anterior corona radiata R	rs1717198	C	T		C	T		0.43296	-0.047659	0.0099007	1.49e-06		0.4376	0.0137511	0.00756388	0.0690001	TRUE	0.00111527	35.0073	23.1717
25126	IDP dMRI TBSS MD Anterior corona radiata R	rs17291497	C	T		C	T		0.43058	-0.046379	0.0098995	2.82e-06		0.4383	0.017607	0.00756965	0.02	TRUE	0.00105477	33.1063	21.9491
25126	IDP dMRI TBSS MD Anterior corona radiata R	rs2018980	G	A		G	A		0.63138	-0.05482	0.010127	6.26e-08		0.6293	-0.00193179	0.00766582	0.801	TRUE	0.00139887	43.9217	29.3033
25126	IDP dMRI TBSS MD Anterior corona radiata R	rs2047071	T	C		T	C		0.30886	-0.053387	0.010808	7.88e-07		0.2957	-0.00676068	0.00820471	0.41	TRUE	0.00121683	38.1989	24.3995
25126	IDP dMRI TBSS MD Anterior corona radiata R	rs2066295	G	A		G	A		0.22994	0.072156	0.01169	6.84e-10		0.2299	-0.000924238	0.00855776	0.9136	TRUE	0.0018438	57.9173	38.0992
25126	IDP dMRI TBSS MD Anterior corona radiata R	rs2267161	T	C		T	C		0.30665	-0.050569	0.010635	2e-06		0.3188	-0.0176875	0.00782286	0.0237301	TRUE	0.00108741	34.1318	22.6096
25126	IDP dMRI TBSS MD Anterior corona radiata R	rs2475216	A	G		A	G		0.36061	-0.048549	0.010198	1.94e-06		0.3608	0.00956478	0.00751358	0.2032	TRUE	0.00108691	34.1161	22.6637
25126	IDP dMRI TBSS MD Anterior corona radiata R	rs34074599	T	C		T	C		0.33054	-0.052457	0.010435	5.02e-07		0.319	-0.000317451	0.00774271	0.9672	TRUE	0.00121783	38.2303	25.271
25126	IDP dMRI TBSS MD Anterior corona radiata R	rs3776089	A	G		A	G		0.73873	0.056654	0.011157	3.85e-07		0.7294	0.00988339	0.00813448	0.2244	TRUE	0.00123899	38.8954	25.7849
25126	IDP dMRI TBSS MD Anterior corona radiata R	rs60491498	A	C		A	C		0.11018	-0.071863	0.015693	4.69e-06		0.1067	-0.00590587	0.011718	0.613999	TRUE	0.00101262	31.7818	20.97
25126	IDP dMRI TBSS MD Anterior corona radiata R	rs62065975	A	G		A	G		0.46689	0.057959	0.009862	4.24e-09		0.4644	0.000339648	0.00722656	0.9625	TRUE	0.00167226	52.5198	34.5392
25126	IDP dMRI TBSS MD Anterior corona radiata R	rs73754040	A	C		A	C		0.11474	-0.07653	0.015441	7.25e-07		0.1182	-0.00645409	0.0111856	0.5641	TRUE	0.00118981	37.3499	24.5648
25126	IDP dMRI TBSS MD Anterior corona radiata R	rs7443346	A	G		A	G		0.72794	0.057186	0.011035	2.21e-07		0.7134	0.00101284	0.00803844	0.8996	TRUE	0.0012953	40.6654	26.8556
25126	IDP dMRI TBSS MD Anterior corona radiata R	rs7916365	T	C		T	C		0.8466	0.06203	0.013565	4.84e-06		0.8519	0	0.0105034	1	TRUE	0.000999395	31.3664	20.9105
25126	IDP dMRI TBSS MD Anterior corona radiata R	rs79822283	A	G		A	G		0.02308	0.15058	0.032904	4.76e-06		0.0321	0.014558	0.0204467	0.4768	TRUE	0.00102249	32.092	20.9429
25126	IDP dMRI TBSS MD Anterior corona radiata R	rs939924	C	T		C	T		0.092981	-0.097068	0.017058	1.28e-08		0.0952	0.0192739	0.0127305	0.13	TRUE	0.00158925	49.9087	32.3814
25126	IDP dMRI TBSS MD Anterior corona radiata R	rs9850082	C	T		C	T		0.58248	0.049111	0.0099644	8.34e-07		0.5817	-0.00397702	0.00736485	0.589299	TRUE	0.00117313	36.8255	24.2916
25127	IDP dMRI TBSS MD Anterior corona radiata L	rs1004764	A	G		A	G		0.62296	-0.054276	0.010095	7.67e-08		0.6242	0.00144424	0.00772322	0.852	TRUE	0.00138386	43.4498	28.907
25127	IDP dMRI TBSS MD Anterior corona radiata L	rs10235583	T	C		T	C		0.013884	-0.20753	0.042182	8.73e-07		0.0203	-0.0116659	0.0258095	0.6513	TRUE	0.00117933	37.0203	24.2051
25127	IDP dMRI TBSS MD Anterior corona radiata L	rs10764512	C	A		C	A		0.72423	-0.053269	0.011003	1.3e-06		0.7202	-0.0151236	0.00828691	0.0680002	TRUE	0.00113345	35.5785	23.4383
25127	IDP dMRI TBSS MD Anterior corona radiata L	rs112115890	G	A		G	A		0.27444	-0.051148	0.010924	2.85e-06		0.2685	0.00172422	0.00813311	0.8324	TRUE	0.00104186	32.7004	21.9227
25127	IDP dMRI TBSS MD Anterior corona radiata L	rs13130986	G	A		G	A		0.33461	-0.065601	0.010356	2.43e-10		0.3148	0.00110109	0.00775415	0.8872	TRUE	0.00191631	60.1994	40.127
25127	IDP dMRI TBSS MD Anterior corona radiata L	rs13164785	G	T		G	T		0.19397	0.15347	0.012309	1.48e-35		0.2004	0.0248616	0.00898829	0.00567898	TRUE	0.00736483	232.63	155.454
25127	IDP dMRI TBSS MD Anterior corona radiata L	rs1717198	C	T		C	T		0.43296	-0.04721	0.0099008	1.87e-06		0.4376	0.0137511	0.00756388	0.0690001	TRUE	0.00109436	34.3501	22.7367
25127	IDP dMRI TBSS MD Anterior corona radiata L	rs1915569	A	G		A	G		0.52515	-0.048659	0.0098939	8.8e-07		0.5202	0.00210546	0.00723525	0.770999	TRUE	0.00118085	37.0683	24.1875
25127	IDP dMRI TBSS MD Anterior corona radiata L	rs2047071	T	C		T	C		0.30886	-0.058065	0.010807	7.82e-08		0.2957	-0.00676068	0.00820471	0.41	TRUE	0.00143942	45.1965	28.8681
25127	IDP dMRI TBSS MD Anterior corona radiata L	rs2066295	G	A		G	A		0.22994	0.069262	0.011691	3.18e-09		0.2299	-0.000924238	0.00855776	0.9136	TRUE	0.00169887	53.3569	35.0984
25127	IDP dMRI TBSS MD Anterior corona radiata L	rs2213845	G	A		G	A		0.037323	0.1213	0.026059	3.26e-06		0.0466	-0.0161555	0.0175033	0.3561	TRUE	0.00105733	33.1865	21.6674
25127	IDP dMRI TBSS MD Anterior corona radiata L	rs35874518	T	C		T	C		0.21982	-0.054764	0.011871	3.99e-06		0.2135	0.00811261	0.00880849	0.3572	TRUE	0.00102868	32.2866	21.2822
25127	IDP dMRI TBSS MD Anterior corona radiata L	rs36086195	T	C		T	C		0.57075	-0.045874	0.0098825	3.47e-06		0.5815	0.00558874	0.00756257	0.46	TRUE	0.00103114	32.3639	21.5476
25127	IDP dMRI TBSS MD Anterior corona radiata L	rs3739118	A	G		A	G		0.28923	-0.054138	0.010828	5.79e-07		0.2806	-0.00174203	0.00802779	0.828	TRUE	0.00120505	37.8289	24.9982
25127	IDP dMRI TBSS MD Anterior corona radiata L	rs4471723	T	C		T	C		0.22671	0.097245	0.011673	8.55e-17		0.2148	-0.00197561	0.00902103	0.8266	TRUE	0.00331572	104.307	69.4016
25127	IDP dMRI TBSS MD Anterior corona radiata L	rs62065975	A	G		A	G		0.46689	0.056607	0.0098624	9.62e-09		0.4644	0.000339648	0.00722656	0.9625	TRUE	0.00159515	50.0943	32.9439
25127	IDP dMRI TBSS MD Anterior corona radiata L	rs6442409	C	T		C	T		0.65466	0.049991	0.01033	1.31e-06		0.6489	0.00827294	0.00754143	0.2725	TRUE	0.00112999	35.4699	23.4198
25127	IDP dMRI TBSS MD Anterior corona radiata L	rs73754040	A	C		A	C		0.11474	-0.07221	0.015442	2.94e-06		0.1182	-0.00645409	0.0111856	0.5641	TRUE	0.00105928	33.2479	21.8669
25127	IDP dMRI TBSS MD Anterior corona radiata L	rs7694114	A	C		A	C		0.44898	0.045625	0.0098818	3.91e-06		0.4397	-0.00184736	0.0074792	0.8052	TRUE	0.00102998	32.3274	21.3174
25127	IDP dMRI TBSS MD Anterior corona radiata L	rs827423	A	G		A	G		0.50127	0.045612	0.0098715	3.85e-06		0.5064	-0.00300793	0.00719601	0.675899	TRUE	0.00104022	32.649	21.3497
25127	IDP dMRI TBSS MD Anterior corona radiata L	rs939924	C	T		C	T		0.092981	-0.093351	0.017059	4.49e-08		0.0952	0.0192739	0.0127305	0.13	TRUE	0.00146987	46.1541	29.9454
25127	IDP dMRI TBSS MD Anterior corona radiata L	rs9419958	C	T		C	T		0.87029	-0.072226	0.014591	7.47e-07		0.8537	-0.00809715	0.010421	0.437	TRUE	0.00117775	36.9708	24.5029
25127	IDP dMRI TBSS MD Anterior corona radiata L	rs9832919	G	A		G	A		0.3558	0.046663	0.010211	4.91e-06		0.3588	-0.000244668	0.00764589	0.9741	TRUE	0.000998164	31.3277	20.8838
25128	IDP dMRI TBSS MD Superior corona radiata R	rs10764512	C	A		C	A		0.72423	-0.051531	0.011004	2.84e-06		0.7202	-0.0151236	0.00828691	0.0680002	TRUE	0.0010607	33.2924	21.9299
25128	IDP dMRI TBSS MD Superior corona radiata R	rs10840420	C	T		C	T		0.44688	0.050739	0.0098633	2.71e-07		0.4622	-0.00358653	0.00731944	0.6244	TRUE	0.00127269	39.9549	26.463
25128	IDP dMRI TBSS MD Superior corona radiata R	rs11714884	C	T		C	T		0.099993	-0.077542	0.016401	2.28e-06		0.1068	-0.0407489	0.011696	0.000493901	TRUE	0.00108223	33.969	22.3529
25128	IDP dMRI TBSS MD Superior corona radiata R	rs11731676	A	G		A	G		0.66524	0.064773	0.010354	4.04e-10		0.681	-0.00112696	0.00771893	0.8838	TRUE	0.00186866	58.6996	39.1356
25128	IDP dMRI TBSS MD Superior corona radiata R	rs13392177	C	T		C	T		0.50545	-0.045494	0.0097858	3.36e-06		0.5038	0.00948074	0.00720421	0.1881	TRUE	0.00103473	32.4765	21.613
25128	IDP dMRI TBSS MD Superior corona radiata R	rs1543359	C	T		C	T		0.27275	-0.050674	0.010964	3.83e-06		0.2682	0.000109735	0.00844112	0.99	TRUE	0.00101871	31.9731	21.3615
25128	IDP dMRI TBSS MD Superior corona radiata R	rs16894235	C	T		C	T		0.25506	-0.054874	0.011386	1.45e-06		0.2423	0.00974767	0.00843224	0.2475	TRUE	0.00114427	35.9184	23.2269
25128	IDP dMRI TBSS MD Superior corona radiata R	rs17205972	T	G		T	G		0.19526	0.13783	0.012264	3.21e-29		0.2012	0.0223656	0.00898939	0.0128499	TRUE	0.00597017	188.313	126.306
25128	IDP dMRI TBSS MD Superior corona radiata R	rs1902859	C	T		C	T		0.3245	0.052959	0.010516	4.79e-07		0.3271	0.00431418	0.0077733	0.578901	TRUE	0.00122956	38.5991	25.3617
25128	IDP dMRI TBSS MD Superior corona radiata R	rs1939651	A	C		A	C		0.48481	0.050083	0.0097864	3.12e-07		0.4729	-0.00411157	0.00729002	0.5726	TRUE	0.001253	39.3357	26.19
25128	IDP dMRI TBSS MD Superior corona radiata R	rs1969161	A	G		A	G		0.81392	0.058503	0.012652	3.79e-06		0.8125	-0.0231903	0.00971524	0.017	TRUE	0.00103673	32.5395	21.3815
25128	IDP dMRI TBSS MD Superior corona radiata R	rs2395721	C	A		C	A		0.22181	0.056801	0.011883	1.76e-06		0.2331	-0.00371573	0.00852231	0.663001	TRUE	0.0011138	34.9611	22.8486
25128	IDP dMRI TBSS MD Superior corona radiata R	rs35874518	T	C		T	C		0.21982	-0.056305	0.01187	2.12e-06		0.2135	0.00811261	0.00880849	0.3572	TRUE	0.00108739	34.1312	22.5005
25128	IDP dMRI TBSS MD Superior corona radiata R	rs430114	C	T		C	T		0.83499	0.062603	0.013205	2.14e-06		0.8356	0.00806149	0.00998945	0.4198	TRUE	0.00107997	33.898	22.4757
25128	IDP dMRI TBSS MD Superior corona radiata R	rs4432878	C	G		C	G		0.20144	0.060069	0.012219	8.9e-07		0.197	0.017105	0.00911293	0.0604798	TRUE	0.00116087	36.4403	24.1674
25128	IDP dMRI TBSS MD Superior corona radiata R	rs56810870	A	G		A	G		0.1621	-0.061106	0.013278	4.21e-06		0.1572	-0.00424632	0.00992132	0.669	TRUE	0.00101432	31.8351	21.1789
25128	IDP dMRI TBSS MD Superior corona radiata R	rs73754040	A	C		A	C		0.11474	-0.070821	0.015443	4.54e-06		0.1182	-0.00645409	0.0111856	0.5641	TRUE	0.00101892	31.9798	21.031
25128	IDP dMRI TBSS MD Superior corona radiata R	rs742396	G	C		G	C		0.62685	-0.050242	0.010093	6.47e-07		0.6246	-0.000756767	0.00764411	0.9209	TRUE	0.00118089	37.0695	24.7795
25128	IDP dMRI TBSS MD Superior corona radiata R	rs7443346	A	G		A	G		0.72794	0.050554	0.011037	4.67e-06		0.7134	0.00101284	0.00803844	0.8996	TRUE	0.00101228	31.7712	20.9802
25128	IDP dMRI TBSS MD Superior corona radiata R	rs75498163	T	C		T	C		0.14483	-0.10475	0.014004	7.71e-14		0.1478	-0.0151321	0.0105084	0.15	TRUE	0.002718	85.4524	55.9505
25128	IDP dMRI TBSS MD Superior corona radiata R	rs7896671	C	T		C	T		0.84562	0.06202	0.013489	4.29e-06		0.8438	-0.00193251	0.00991029	0.8451	TRUE	0.00100429	31.5202	21.14
25128	IDP dMRI TBSS MD Superior corona radiata R	rs7981946	T	C		T	C		0.33162	0.052283	0.010479	6.1e-07		0.3181	0.0114199	0.00809345	0.1582	TRUE	0.00121176	38.0395	24.8932
25128	IDP dMRI TBSS MD Superior corona radiata R	rs8063877	G	T		G	T		0.89794	0.078276	0.016458	1.99e-06		0.9102	0.00807255	0.0130624	0.536701	TRUE	0.00112303	35.251	22.6205
25128	IDP dMRI TBSS MD Superior corona radiata R	rs9608859	C	T		C	T		0.55557	-0.055823	0.0099174	1.84e-08		0.5716	-0.00518254	0.00740363	0.4836	TRUE	0.00153886	48.3237	31.6833
25128	IDP dMRI TBSS MD Superior corona radiata R	rs9832919	G	A		G	A		0.3558	0.047281	0.010211	3.67e-06		0.3588	-0.000244668	0.00764589	0.9741	TRUE	0.00102478	32.1639	21.4406
25128	IDP dMRI TBSS MD Superior corona radiata R	rs9850082	C	T		C	T		0.58248	0.048158	0.0099646	1.36e-06		0.5817	-0.00397702	0.00736485	0.589299	TRUE	0.00112804	35.4086	23.357
25129	IDP dMRI TBSS MD Superior corona radiata L	rs10828707	C	T		C	T		0.72528	-0.052581	0.011022	1.85e-06		0.7234	-0.0125923	0.00831722	0.13	TRUE	0.00110175	34.5824	22.7581
25129	IDP dMRI TBSS MD Superior corona radiata L	rs10840420	C	T		C	T		0.44688	0.05451	0.0098623	3.29e-08		0.4622	-0.00358653	0.00731944	0.6244	TRUE	0.0014689	46.1237	30.5489
25129	IDP dMRI TBSS MD Superior corona radiata L	rs11714884	C	T		C	T		0.099993	-0.078581	0.0164	1.67e-06		0.1068	-0.0407489	0.011696	0.000493901	TRUE	0.00111143	34.8864	22.9587
25129	IDP dMRI TBSS MD Superior corona radiata L	rs1325056	T	C		T	C		0.24581	0.052917	0.011486	4.11e-06		0.2452	0.00534485	0.00871917	0.54	TRUE	0.00103825	32.587	21.2252
25129	IDP dMRI TBSS MD Superior corona radiata L	rs13265546	G	A		G	A		0.5676	-0.054128	0.0098924	4.51e-08		0.573	0.00139086	0.007282	0.8486	TRUE	0.00143814	45.1565	29.9392
25129	IDP dMRI TBSS MD Superior corona radiata L	rs17205972	T	G		T	G		0.19526	0.13203	0.012267	6.07e-27		0.2012	0.0223656	0.00898939	0.0128499	TRUE	0.00547828	172.712	115.843
25129	IDP dMRI TBSS MD Superior corona radiata L	rs1915569	A	G		A	G		0.52515	-0.045753	0.0098946	3.79e-06		0.5202	0.00210546	0.00723525	0.770999	TRUE	0.00104402	32.7684	21.3817
25129	IDP dMRI TBSS MD Superior corona radiata L	rs2047071	T	C		T	C		0.30886	-0.051912	0.010808	1.57e-06		0.2957	-0.00676068	0.00820471	0.41	TRUE	0.00115052	36.1149	23.0699
25129	IDP dMRI TBSS MD Superior corona radiata L	rs2694877	G	A		G	A		0.83528	0.061297	0.013195	3.41e-06		0.84	0.00850196	0.00982886	0.387	TRUE	0.00103392	32.4511	21.5804
25129	IDP dMRI TBSS MD Superior corona radiata L	rs28610231	C	T		C	T		0.14227	-0.067059	0.014252	2.55e-06		0.1406	0.00571419	0.0109049	0.6	TRUE	0.00109751	34.4491	22.1392
25129	IDP dMRI TBSS MD Superior corona radiata L	rs3739118	A	G		A	G		0.28923	-0.056349	0.010828	1.97e-07		0.2806	-0.00174203	0.00802779	0.828	TRUE	0.00130549	40.986	27.0817
25129	IDP dMRI TBSS MD Superior corona radiata L	rs4864743	T	A		T	A		0.66522	0.062387	0.010355	1.72e-09		0.6826	-0.00114544	0.00773945	0.8824	TRUE	0.00173358	54.4489	36.2984
25129	IDP dMRI TBSS MD Superior corona radiata L	rs56810870	A	G		A	G		0.1621	-0.06098	0.013278	4.4e-06		0.1572	-0.00424632	0.00992132	0.669	TRUE	0.00101014	31.7038	21.0916
25129	IDP dMRI TBSS MD Superior corona radiata L	rs59296408	A	G		A	G		0.20686	-0.055847	0.0121	3.95e-06		0.2107	0.00666901	0.00908585	0.463	TRUE	0.00102343	32.1213	21.3024
25129	IDP dMRI TBSS MD Superior corona radiata L	rs59731356	C	T		C	T		0.32807	-0.062543	0.010499	2.61e-09		0.3167	-0.0111619	0.00783845	0.1544	TRUE	0.00172456	54.1652	35.4864
25129	IDP dMRI TBSS MD Superior corona radiata L	rs72828807	A	G		A	G		0.27092	-0.065251	0.01104	3.47e-09		0.2689	-0.00819211	0.00818393	0.317	TRUE	0.00168198	52.8256	34.933
25129	IDP dMRI TBSS MD Superior corona radiata L	rs7981946	T	C		T	C		0.33162	0.049999	0.010479	1.84e-06		0.3181	0.0114199	0.00809345	0.1582	TRUE	0.0011082	34.7849	22.7658
25129	IDP dMRI TBSS MD Superior corona radiata L	rs8063877	G	T		G	T		0.89794	0.080989	0.016457	8.67e-07		0.9102	0.00807255	0.0130624	0.536701	TRUE	0.00120222	37.7399	24.2187
25129	IDP dMRI TBSS MD Superior corona radiata L	rs9379831	A	C		A	C		0.30571	0.0515	0.010582	1.14e-06		0.31	0.00501044	0.00779229	0.5203	TRUE	0.00112589	35.3409	23.6853
25129	IDP dMRI TBSS MD Superior corona radiata L	rs9832919	G	A		G	A		0.3558	0.048998	0.010211	1.61e-06		0.3588	-0.000244668	0.00764589	0.9741	TRUE	0.00110056	34.5449	23.0261
25130	IDP dMRI TBSS MD Posterior corona radiata R	rs10237366	C	G		C	G		0.37341	-0.060523	0.010236	3.41e-09		0.3831	0.000938593	0.00750874	0.9002	TRUE	0.00171412	53.8367	34.9607
25130	IDP dMRI TBSS MD Posterior corona radiata R	rs11660850	A	G		A	G		0.48537	-0.04953	0.0097339	3.64e-07		0.4644	-0.00307837	0.00724322	0.671001	TRUE	0.00122556	38.4734	25.8918
25130	IDP dMRI TBSS MD Posterior corona radiata R	rs13164785	G	T		G	T		0.19397	0.14989	0.012311	5.47e-34		0.2004	0.0248616	0.00898829	0.00567898	TRUE	0.00702524	221.828	148.238
25130	IDP dMRI TBSS MD Posterior corona radiata R	rs2018980	G	A		G	A		0.63138	-0.047388	0.010129	2.91e-06		0.6293	-0.00193179	0.00766582	0.801	TRUE	0.00104529	32.8083	21.8879
25130	IDP dMRI TBSS MD Posterior corona radiata R	rs2237203	C	A		C	A		0.26967	-0.0561	0.010992	3.36e-07		0.265	-0.00035066	0.00815488	0.9655	TRUE	0.00123967	38.917	26.0479
25130	IDP dMRI TBSS MD Posterior corona radiata R	rs486753	C	T		C	T		0.84209	-0.065173	0.013488	1.36e-06		0.8256	-0.000721525	0.00949374	0.9397	TRUE	0.00112962	35.4583	23.3475
25130	IDP dMRI TBSS MD Posterior corona radiata R	rs62324288	C	G		C	G		0.35009	-0.054535	0.010254	1.06e-07		0.3268	-0.00186625	0.00768002	0.8079	TRUE	0.00135336	42.4908	28.2855
25130	IDP dMRI TBSS MD Posterior corona radiata R	rs73869892	C	T		C	T		0.11819	-0.072155	0.015204	2.09e-06		0.1273	-0.0206649	0.0108193	0.0560803	TRUE	0.00108522	34.063	22.5225
25130	IDP dMRI TBSS MD Posterior corona radiata R	rs7443346	A	G		A	G		0.72794	0.051146	0.011037	3.61e-06		0.7134	0.00101284	0.00803844	0.8996	TRUE	0.00103613	32.5205	21.4744
25130	IDP dMRI TBSS MD Posterior corona radiata R	rs946528	T	C		T	C		0.68598	0.054053	0.010569	3.18e-07		0.691	-0.0124406	0.00788877	0.1149	TRUE	0.00125875	39.5165	26.156
25131	IDP dMRI TBSS MD Posterior corona radiata L	rs11170643	A	G		A	G		0.30868	-0.048574	0.010576	4.4e-06		0.3081	0.00246964	0.00809717	0.760001	TRUE	0.00100699	31.605	21.0943
25131	IDP dMRI TBSS MD Posterior corona radiata L	rs11660850	A	G		A	G		0.48537	-0.051745	0.0097333	1.07e-07		0.4644	-0.00307837	0.00724322	0.671001	TRUE	0.00133763	41.9961	28.2629
25131	IDP dMRI TBSS MD Posterior corona radiata L	rs12412892	T	G		T	G		0.46386	0.050663	0.0098443	2.68e-07		0.4662	0.010908	0.0073653	0.1386	TRUE	0.00127666	40.0797	26.4857
25131	IDP dMRI TBSS MD Posterior corona radiata L	rs1543359	C	T		C	T		0.27275	-0.058903	0.010962	7.82e-08		0.2682	0.000109735	0.00844112	0.99	TRUE	0.00137643	43.216	28.8732
25131	IDP dMRI TBSS MD Posterior corona radiata L	rs2018980	G	A		G	A		0.63138	-0.055489	0.010127	4.32e-08		0.6293	-0.00193179	0.00766582	0.801	TRUE	0.00143322	45.0017	30.0229
25131	IDP dMRI TBSS MD Posterior corona radiata L	rs2047071	T	C		T	C		0.30886	-0.054322	0.010807	5.04e-07		0.2957	-0.00676068	0.00820471	0.41	TRUE	0.00125982	39.5503	25.2663
25131	IDP dMRI TBSS MD Posterior corona radiata L	rs2267161	T	C		T	C		0.30665	-0.050993	0.010635	1.64e-06		0.3188	-0.0176875	0.00782286	0.0237301	TRUE	0.00110572	34.7072	22.9904
25131	IDP dMRI TBSS MD Posterior corona radiata L	rs576876	C	G		C	G		0.72819	-0.052074	0.011067	2.55e-06		0.7141	-0.00171002	0.00799074	0.8308	TRUE	0.00107345	33.6931	22.1402
25131	IDP dMRI TBSS MD Posterior corona radiata L	rs67827860	T	C		T	C		0.19371	0.14863	0.012308	1.82e-33		0.1969	0.0234235	0.00905782	0.00969795	TRUE	0.00690059	217.865	145.827
25131	IDP dMRI TBSS MD Posterior corona radiata L	rs6921291	T	C		T	C		0.18952	-0.058009	0.012549	3.82e-06		0.1785	0.0148355	0.00941938	0.1153	TRUE	0.00103376	32.4459	21.3684
25131	IDP dMRI TBSS MD Posterior corona radiata L	rs73869892	C	T		C	T		0.11819	-0.06976	0.015205	4.5e-06		0.1273	-0.0206649	0.0108193	0.0560803	TRUE	0.00101438	31.837	21.0494
25131	IDP dMRI TBSS MD Posterior corona radiata L	rs7443346	A	G		A	G		0.72794	0.053725	0.011036	1.14e-06		0.7134	0.00101284	0.00803844	0.8996	TRUE	0.00114326	35.8866	23.699
25131	IDP dMRI TBSS MD Posterior corona radiata L	rs76408804	G	A		G	A		0.071195	-0.090863	0.019102	1.98e-06		0.0722	0.00862475	0.0144227	0.55	TRUE	0.00109189	34.2725	22.6265
25131	IDP dMRI TBSS MD Posterior corona radiata L	rs7794241	A	C		A	C		0.34427	-0.04939	0.010363	1.89e-06		0.3567	-0.00030924	0.00754243	0.9671	TRUE	0.00110137	34.5704	22.7147
25131	IDP dMRI TBSS MD Posterior corona radiata L	rs946528	T	C		T	C		0.68598	0.048401	0.01057	4.7e-06		0.691	-0.0124406	0.00788877	0.1149	TRUE	0.00100927	31.6766	20.9681
25132	IDP dMRI TBSS MD Posterior thalamic radiation R	rs11867339	G	A		G	A		0.1898	0.060166	0.012516	1.54e-06		0.1847	0.000328135	0.00937528	0.9719	TRUE	0.00111332	34.946	23.1085
25132	IDP dMRI TBSS MD Posterior thalamic radiation R	rs11989035	C	T		C	T		0.14043	0.08098	0.014048	8.3e-09		0.145	-0.00708058	0.0102469	0.4894	TRUE	0.00158317	49.7173	33.2297
25132	IDP dMRI TBSS MD Posterior thalamic radiation R	rs12156072	A	G		A	G		0.38915	-0.046751	0.0099882	2.88e-06		0.3716	0.00200945	0.00749794	0.788501	TRUE	0.00103911	32.6143	21.9082
25132	IDP dMRI TBSS MD Posterior thalamic radiation R	rs13167898	G	A		G	A		0.31151	-0.050054	0.010606	2.38e-06		0.2966	0.0068773	0.00805305	0.3929	TRUE	0.00107468	33.7316	22.2728
25132	IDP dMRI TBSS MD Posterior thalamic radiation R	rs16908579	C	A		C	A		0.050115	-0.10784	0.022477	1.61e-06		0.0433	-0.00493702	0.0185602	0.79	TRUE	0.00110721	34.7538	23.0188
25132	IDP dMRI TBSS MD Posterior thalamic radiation R	rs1693569	T	C		T	C		0.14769	0.070617	0.01379	3.07e-07		0.1469	0.00914867	0.0101652	0.3682	TRUE	0.00125544	39.4127	26.2235
25132	IDP dMRI TBSS MD Posterior thalamic radiation R	rs17298425	C	T		C	T		0.040233	-0.12256	0.02504	9.93e-07		0.0433	0.0153212	0.0177123	0.3868	TRUE	0.00116005	36.4144	23.9568
25132	IDP dMRI TBSS MD Posterior thalamic radiation R	rs1915569	A	G		A	G		0.52515	-0.047045	0.0098943	2e-06		0.5202	0.00210546	0.00723525	0.770999	TRUE	0.00110382	34.6473	22.6077
25132	IDP dMRI TBSS MD Posterior thalamic radiation R	rs2237076	T	C		T	C		0.26351	-0.057102	0.01109	2.64e-07		0.2733	-0.00711669	0.00807797	0.3784	TRUE	0.0012656	39.7319	26.5118
25132	IDP dMRI TBSS MD Posterior thalamic radiation R	rs233821	G	A		G	A		0.37473	0.049015	0.010171	1.45e-06		0.3656	0.0197526	0.00760887	0.009438	TRUE	0.00112583	35.3392	23.2237
25132	IDP dMRI TBSS MD Posterior thalamic radiation R	rs342940	C	T		C	T		0.56543	-0.048907	0.009898	7.83e-07		0.565	0.00213777	0.00727132	0.768599	TRUE	0.00117547	36.899	24.4145
25132	IDP dMRI TBSS MD Posterior thalamic radiation R	rs3912378	G	A		G	A		0.7283	0.051318	0.011049	3.43e-06		0.7094	0.000151069	0.00795098	0.9846	TRUE	0.00104224	32.7126	21.5722
25132	IDP dMRI TBSS MD Posterior thalamic radiation R	rs67827860	T	C		T	C		0.19371	0.15587	0.012303	1.2e-36		0.1969	0.0234235	0.00905782	0.00969795	TRUE	0.00758924	239.773	160.51
25132	IDP dMRI TBSS MD Posterior thalamic radiation R	rs7181798	T	C		T	C		0.51382	0.046353	0.0098421	2.5e-06		0.5054	-0.012692	0.00751004	0.0909997	TRUE	0.00107348	33.694	22.181
25132	IDP dMRI TBSS MD Posterior thalamic radiation R	rs946528	T	C		T	C		0.68598	0.048966	0.01057	3.64e-06		0.691	-0.0124406	0.00788877	0.1149	TRUE	0.00103297	32.4213	21.4605
25132	IDP dMRI TBSS MD Posterior thalamic radiation R	rs9608859	C	T		C	T		0.55557	-0.057581	0.0099169	6.48e-09		0.5716	-0.00518254	0.00740363	0.4836	TRUE	0.00163731	51.4204	33.7137
25132	IDP dMRI TBSS MD Posterior thalamic radiation R	rs9847173	C	T		C	T		0.11764	-0.074156	0.015234	1.14e-06		0.1273	-0.0222348	0.0108199	0.0398997	TRUE	0.00114162	35.8354	23.6954
25133	IDP dMRI TBSS MD Posterior thalamic radiation L	rs10401120	T	C		T	C		0.040545	0.11855	0.024941	2.02e-06		0.043	0.0322831	0.0183219	0.0779992	TRUE	0.00109344	34.3213	22.5931
25133	IDP dMRI TBSS MD Posterior thalamic radiation L	rs11245319	C	G		C	G		0.15776	-0.068921	0.013549	3.67e-07		0.1463	-0.0104661	0.0107454	0.33	TRUE	0.00126231	39.6285	25.8755
25133	IDP dMRI TBSS MD Posterior thalamic radiation L	rs116089925	T	C		T	C		0.025952	0.16572	0.030755	7.19e-08		0.027	-0.0351302	0.0228266	0.1238	TRUE	0.00138845	43.5941	29.0348
25133	IDP dMRI TBSS MD Posterior thalamic radiation L	rs11989035	C	T		C	T		0.14043	0.083168	0.014047	3.26e-09		0.145	-0.00708058	0.0102469	0.4894	TRUE	0.00166987	52.4448	35.0546
25133	IDP dMRI TBSS MD Posterior thalamic radiation L	rs12412892	T	G		T	G		0.46386	0.049311	0.0098446	5.52e-07		0.4662	0.010908	0.0073653	0.1386	TRUE	0.00120944	37.9666	25.0895
25133	IDP dMRI TBSS MD Posterior thalamic radiation L	rs1693569	T	C		T	C		0.14769	0.064332	0.013792	3.11e-06		0.1469	0.00914867	0.0101652	0.3682	TRUE	0.00104192	32.7023	21.757
25133	IDP dMRI TBSS MD Posterior thalamic radiation L	rs17823562	A	C		A	C		0.50531	-0.044951	0.0097777	4.31e-06		0.4963	-0.00410714	0.00738694	0.5779	TRUE	0.00101018	31.7053	21.1351
25133	IDP dMRI TBSS MD Posterior thalamic radiation L	rs1915569	A	G		A	G		0.52515	-0.047524	0.0098942	1.57e-06		0.5202	0.00210546	0.00723525	0.770999	TRUE	0.00112641	35.3572	23.0709
25133	IDP dMRI TBSS MD Posterior thalamic radiation L	rs342940	C	T		C	T		0.56543	-0.046361	0.0098986	2.84e-06		0.565	0.00213777	0.00727132	0.768599	TRUE	0.00105627	33.1532	21.936
25133	IDP dMRI TBSS MD Posterior thalamic radiation L	rs4150216	G	C		G	C		0.26093	-0.05356	0.011142	1.54e-06		0.2703	-0.00911716	0.00811135	0.2608	TRUE	0.00110642	34.7292	23.1076
25133	IDP dMRI TBSS MD Posterior thalamic radiation L	rs6601136	G	A		G	A		0.78891	0.059558	0.012055	7.85e-07		0.7906	0.0017154	0.00884228	0.8462	TRUE	0.00118142	37.0861	24.4088
25133	IDP dMRI TBSS MD Posterior thalamic radiation L	rs67827860	T	C		T	C		0.19371	0.15588	0.012303	1.18e-36		0.1969	0.0234235	0.00905782	0.00969795	TRUE	0.00759022	239.804	160.531
25133	IDP dMRI TBSS MD Posterior thalamic radiation L	rs7150622	G	T		G	T		0.23834	-0.064395	0.011501	2.18e-08		0.2403	0.00784937	0.00842208	0.3513	TRUE	0.00150554	47.2759	31.3497
25133	IDP dMRI TBSS MD Posterior thalamic radiation L	rs717366	T	C		T	C		0.39122	0.046112	0.01003	4.3e-06		0.3909	0.00335762	0.00742837	0.651	TRUE	0.00101284	31.7887	21.1362
25133	IDP dMRI TBSS MD Posterior thalamic radiation L	rs73869892	C	T		C	T		0.11819	-0.069524	0.015205	4.85e-06		0.1273	-0.0206649	0.0108193	0.0560803	TRUE	0.00100752	31.6218	20.9072
25133	IDP dMRI TBSS MD Posterior thalamic radiation L	rs7687452	C	T		C	T		0.51196	0.046875	0.0097676	1.61e-06		0.5039	0.00159233	0.00720513	0.8248	TRUE	0.001098	34.4647	23.0307
25133	IDP dMRI TBSS MD Posterior thalamic radiation L	rs78781206	C	T		C	T		0.089912	0.080207	0.017168	3e-06		0.0938	0.00237577	0.0123738	0.8481	TRUE	0.00105282	33.045	21.8266
25133	IDP dMRI TBSS MD Posterior thalamic radiation L	rs8081606	T	C		T	C		0.1898	0.072002	0.012514	8.85e-09		0.1846	0.000290717	0.00937798	0.9751	TRUE	0.00159444	50.0718	33.1052
25133	IDP dMRI TBSS MD Posterior thalamic radiation L	rs939924	C	T		C	T		0.092981	-0.091447	0.017059	8.38e-08		0.0952	0.0192739	0.0127305	0.13	TRUE	0.00141052	44.2879	28.7364
25133	IDP dMRI TBSS MD Posterior thalamic radiation L	rs946528	T	C		T	C		0.68598	0.053803	0.010569	3.6e-07		0.691	-0.0124406	0.00788877	0.1149	TRUE	0.00124713	39.1513	25.9146
25133	IDP dMRI TBSS MD Posterior thalamic radiation L	rs9608859	C	T		C	T		0.55557	-0.0629	0.0099154	2.29e-10		0.5716	-0.00518254	0.00740363	0.4836	TRUE	0.00195377	61.3784	40.2421
25134	IDP dMRI TBSS MD Sagittal stratum R	rs11128657	T	C		T	C		0.58572	0.046363	0.0099658	3.3e-06		0.5626	0.00319752	0.00733377	0.662799	TRUE	0.00104317	32.7419	21.6431
25134	IDP dMRI TBSS MD Sagittal stratum R	rs11738216	C	T		C	T		0.72979	0.054423	0.011051	8.52e-07		0.7089	0.0029602	0.00791496	0.7083	TRUE	0.00116814	36.6686	24.2528
25134	IDP dMRI TBSS MD Sagittal stratum R	rs13167898	G	A		G	A		0.31151	-0.050826	0.010606	1.66e-06		0.2966	0.0068773	0.00805305	0.3929	TRUE	0.00110808	34.7813	22.9651
25134	IDP dMRI TBSS MD Sagittal stratum R	rs4843231	A	G		A	G		0.67265	-0.0485	0.010423	3.28e-06		0.6789	0.00555243	0.008047	0.49	TRUE	0.00103589	32.5131	21.652
25134	IDP dMRI TBSS MD Sagittal stratum R	rs60245563	T	C		T	C		0.039842	-0.11529	0.025068	4.27e-06		0.0361	-0.0337125	0.0194532	0.0830692	TRUE	0.00101694	31.9177	21.1516
25134	IDP dMRI TBSS MD Sagittal stratum R	rs67827860	T	C		T	C		0.19371	0.16557	0.012297	3.78e-41		0.1969	0.0234235	0.00905782	0.00969795	TRUE	0.00856321	270.81	181.286
25134	IDP dMRI TBSS MD Sagittal stratum R	rs7020841	C	T		C	T		0.47169	-0.04676	0.0098125	1.9e-06		0.4809	0.0200546	0.00731654	0.00613296	TRUE	0.00108974	34.2051	22.7086
25134	IDP dMRI TBSS MD Sagittal stratum R	rs7197215	G	A		G	A		0.55825	-0.049857	0.0098852	4.61e-07		0.5416	-0.00160258	0.00728446	0.8261	TRUE	0.00122599	38.4869	25.4379
25134	IDP dMRI TBSS MD Sagittal stratum R	rs72828310	A	G		A	G		0.01333	0.19619	0.042781	4.55e-06		0.0151	-0.0386806	0.0302192	0.2006	TRUE	0.00101248	31.7774	21.0306
25134	IDP dMRI TBSS MD Sagittal stratum R	rs741847	A	G		A	G		0.76029	0.056582	0.011486	8.45e-07		0.7578	-0.00896279	0.00839212	0.2854	TRUE	0.00116695	36.6313	24.2672
25134	IDP dMRI TBSS MD Sagittal stratum R	rs742396	G	C		G	C		0.62685	-0.057011	0.010091	1.63e-08		0.6246	-0.000756767	0.00764411	0.9209	TRUE	0.00152053	47.7472	31.919
25134	IDP dMRI TBSS MD Sagittal stratum R	rs76566528	A	G		A	G		0.15052	-0.087231	0.013773	2.45e-10		0.15	-0.0162619	0.0103579	0.1164	TRUE	0.00194589	61.1305	40.113
25134	IDP dMRI TBSS MD Sagittal stratum R	rs939924	C	T		C	T		0.092981	-0.10818	0.017055	2.29e-10		0.0952	0.0192739	0.0127305	0.13	TRUE	0.00197394	62.0134	40.2337
25134	IDP dMRI TBSS MD Sagittal stratum R	rs9608859	C	T		C	T		0.55557	-0.07061	0.0099129	1.09e-12		0.5716	-0.00518254	0.00740363	0.4836	TRUE	0.00246209	77.387	50.7377
25135	IDP dMRI TBSS MD Sagittal stratum L	rs11128657	T	C		T	C		0.58572	0.053777	0.009964	6.84e-08		0.5626	0.00319752	0.00733377	0.662799	TRUE	0.00140348	44.0667	29.129
25135	IDP dMRI TBSS MD Sagittal stratum L	rs112938313	G	A		G	A		0.062974	-0.095489	0.020196	2.28e-06		0.071	-0.00801669	0.0140397	0.567799	TRUE	0.00107609	33.7762	22.3551
25135	IDP dMRI TBSS MD Sagittal stratum L	rs114519283	T	C		T	C		0.011872	0.20656	0.045236	4.99e-06		0.011	0.0195078	0.0361925	0.59	TRUE	0.00100106	31.4186	20.8509
25135	IDP dMRI TBSS MD Sagittal stratum L	rs11563419	G	A		G	A		0.17601	-0.059873	0.013031	4.36e-06		0.1673	-0.00519823	0.00993926	0.6008	TRUE	0.0010398	32.6359	21.1109
25135	IDP dMRI TBSS MD Sagittal stratum L	rs2239920	A	G		A	G		0.45205	0.048177	0.0098372	9.78e-07		0.4128	-0.00431873	0.00730749	0.5543	TRUE	0.00114984	36.0935	23.9848
25135	IDP dMRI TBSS MD Sagittal stratum L	rs2791571	T	C		T	C		0.090488	-0.086865	0.017241	4.74e-07		0.0922	0.0136989	0.0124535	0.2715	TRUE	0.00124199	38.9899	25.3843
25135	IDP dMRI TBSS MD Sagittal stratum L	rs3852188	G	C		G	C		0.19445	0.17663	0.012285	1.19e-46		0.1958	0.0222017	0.00911398	0.01486	TRUE	0.00977371	309.47	206.718
25135	IDP dMRI TBSS MD Sagittal stratum L	rs3910909	C	T		C	T		0.5128	-0.046073	0.0098478	2.91e-06		0.5047	0.0014987	0.00727527	0.837	TRUE	0.00106067	33.2914	21.8884
25135	IDP dMRI TBSS MD Sagittal stratum L	rs62565779	G	A		G	A		0.2854	0.053627	0.010866	8.06e-07		0.2714	0.00436815	0.00824178	0.5962	TRUE	0.00117304	36.8228	24.3572
25135	IDP dMRI TBSS MD Sagittal stratum L	rs6554068	A	G		A	G		0.62462	0.055996	0.010072	2.74e-08		0.6413	-0.00653284	0.00752631	0.3854	TRUE	0.00147038	46.1703	30.9088
25135	IDP dMRI TBSS MD Sagittal stratum L	rs7196814	G	A		G	A		0.55822	-0.05207	0.0098838	1.39e-07		0.5415	-0.00187253	0.00728613	0.7973	TRUE	0.00133726	41.9847	27.7541
25135	IDP dMRI TBSS MD Sagittal stratum L	rs742396	G	C		G	C		0.62685	-0.057346	0.010091	1.34e-08		0.6246	-0.000756767	0.00764411	0.9209	TRUE	0.00153845	48.3109	32.2952
25135	IDP dMRI TBSS MD Sagittal stratum L	rs7443346	A	G		A	G		0.72794	0.061604	0.011034	2.39e-08		0.7134	0.00101284	0.00803844	0.8996	TRUE	0.00150317	47.2013	31.1711
25135	IDP dMRI TBSS MD Sagittal stratum L	rs76238604	T	C		T	C		0.14127	-0.091143	0.014145	1.19e-10		0.1396	-0.0127056	0.010713	0.2357	TRUE	0.0020155	63.3217	41.5184
25135	IDP dMRI TBSS MD Sagittal stratum L	rs9379831	A	C		A	C		0.30571	0.050183	0.010582	2.13e-06		0.31	0.00501044	0.00779229	0.5203	TRUE	0.00106904	33.5545	22.4894
25135	IDP dMRI TBSS MD Sagittal stratum L	rs939924	C	T		C	T		0.092981	-0.10404	0.017056	1.08e-09		0.0952	0.0192739	0.0127305	0.13	TRUE	0.00182575	57.3493	37.2089
25135	IDP dMRI TBSS MD Sagittal stratum L	rs9608859	C	T		C	T		0.55557	-0.078137	0.0099102	3.31e-15		0.5716	-0.00518254	0.00740363	0.4836	TRUE	0.00301499	94.8178	62.1654
25136	IDP dMRI TBSS MD External capsule R	rs11191829	T	G		T	G		0.36331	-0.049647	0.010172	1.06e-06		0.3502	0.0104996	0.00782967	0.18	TRUE	0.00114031	35.794	23.8217
25136	IDP dMRI TBSS MD External capsule R	rs11746859	G	A		G	A		0.46328	0.045565	0.0098449	3.71e-06		0.4517	0.00600337	0.00760883	0.43	TRUE	0.00103249	32.406	21.421
25136	IDP dMRI TBSS MD External capsule R	rs13164785	G	T		G	T		0.19397	0.1362	0.012318	2.44e-28		0.2004	0.0248616	0.00898829	0.00567898	TRUE	0.00580056	182.932	122.257
25136	IDP dMRI TBSS MD External capsule R	rs1368575	A	C		A	C		0.6447	0.067213	0.010349	8.53e-11		0.648	0.0057476	0.00790591	0.4674	TRUE	0.00206961	65.0253	42.1803
25136	IDP dMRI TBSS MD External capsule R	rs2074635	T	C		T	C		0.27652	0.051092	0.011103	4.22e-06		0.2804	0.00115953	0.00840239	0.89	TRUE	0.00104445	32.782	21.1751
25136	IDP dMRI TBSS MD External capsule R	rs295129	A	G		A	G		0.56286	-0.0473	0.0098969	1.77e-06		0.5531	0.00455701	0.00723335	0.5287	TRUE	0.00110096	34.5577	22.8415
25136	IDP dMRI TBSS MD External capsule R	rs4389507	C	T		C	T		0.12058	0.072679	0.015163	1.65e-06		0.1195	-0.0153802	0.0116077	0.1851	TRUE	0.00112026	35.1641	22.9746
25136	IDP dMRI TBSS MD External capsule R	rs4486004	T	G		T	G		0.2229	0.058915	0.011829	6.38e-07		0.222	-0.00346638	0.00866596	0.6893	TRUE	0.00120245	37.7472	24.8059
25136	IDP dMRI TBSS MD External capsule R	rs4556147	T	A		T	A		0.21971	0.065928	0.011805	2.37e-08		0.2122	0.00901808	0.00884126	0.3076	TRUE	0.00149031	46.7968	31.1895
25136	IDP dMRI TBSS MD External capsule R	rs4905933	C	T		C	T		0.53096	-0.047971	0.0098646	1.16e-06		0.5078	-0.000829688	0.00721468	0.9086	TRUE	0.0011462	35.9791	23.6482
25136	IDP dMRI TBSS MD External capsule R	rs7197215	G	A		G	A		0.55825	-0.068158	0.00988	5.41e-12		0.5416	-0.00160258	0.00728446	0.8261	TRUE	0.00229123	72.0042	47.5904
25137	IDP dMRI TBSS MD External capsule L	rs117188539	A	G		A	G		0.079525	-0.08439	0.018222	3.66e-06		0.0685	0.0210004	0.0148308	0.1567	TRUE	0.00104262	32.7245	21.4482
25137	IDP dMRI TBSS MD External capsule L	rs1368575	A	C		A	C		0.6447	0.058516	0.010352	1.6e-08		0.648	0.0057476	0.00790591	0.4674	TRUE	0.00156867	49.2614	31.9522
25137	IDP dMRI TBSS MD External capsule L	rs1409682	A	G		A	G		0.21146	0.058543	0.01192	9.12e-07		0.2077	0.00586175	0.008868	0.508401	TRUE	0.00114296	35.8774	24.1211
25137	IDP dMRI TBSS MD External capsule L	rs1570221	A	G		A	G		0.35821	-0.046708	0.010212	4.82e-06		0.3587	0.00898904	0.00753482	0.2327	TRUE	0.0010031	31.4827	20.92
25137	IDP dMRI TBSS MD External capsule L	rs1727527	A	G		A	G		0.53459	0.047075	0.0099294	2.14e-06		0.5497	0.000511396	0.00730566	0.9439	TRUE	0.00110272	34.613	22.4768
25137	IDP dMRI TBSS MD External capsule L	rs1951486	C	T		C	T		0.59952	-0.047999	0.010058	1.83e-06		0.5775	-0.0016251	0.00728742	0.8238	TRUE	0.00110632	34.7258	22.7741
25137	IDP dMRI TBSS MD External capsule L	rs2777684	G	A		G	A		0.15107	0.065693	0.013621	1.42e-06		0.1591	0.0137788	0.00991997	0.1648	TRUE	0.00110693	34.745	23.2606
25137	IDP dMRI TBSS MD External capsule L	rs4728032	C	T		C	T		0.092114	-0.07862	0.016873	3.19e-06		0.0869	0.000672	0.0129231	0.9582	TRUE	0.00103384	32.4485	21.7111
25137	IDP dMRI TBSS MD External capsule L	rs6482385	T	C		T	C		0.51442	0.049259	0.0098888	6.37e-07		0.5049	-0.000845447	0.00748183	0.91	TRUE	0.00121222	38.0539	24.8133
25137	IDP dMRI TBSS MD External capsule L	rs67827860	T	C		T	C		0.19371	0.12093	0.012322	1.09e-22		0.1969	0.0234235	0.00905782	0.00969795	TRUE	0.00456816	143.887	96.3176
25137	IDP dMRI TBSS MD External capsule L	rs6849488	C	T		C	T		0.30324	-0.048635	0.01061	4.59e-06		0.3092	-0.0018478	0.00786297	0.8144	TRUE	0.000999534	31.3707	21.012
25137	IDP dMRI TBSS MD External capsule L	rs7196814	G	A		G	A		0.55822	-0.063603	0.0098806	1.24e-10		0.5415	-0.00187253	0.00728613	0.7973	TRUE	0.00199525	62.684	41.437
25137	IDP dMRI TBSS MD External capsule L	rs72746667	G	A		G	A		0.026755	-0.14169	0.030584	3.63e-06		0.0273	-0.00954624	0.0231705	0.68	TRUE	0.00104553	32.8158	21.463
25137	IDP dMRI TBSS MD External capsule L	rs9550382	C	G		C	G		0.28508	0.050764	0.0109	3.22e-06		0.2704	0.00565886	0.0083835	0.4999	TRUE	0.00105043	32.9697	21.69
25138	IDP dMRI TBSS MD Cingulum cingulate gyrus R	rs1004764	A	G		A	G		0.62296	-0.057643	0.010094	1.14e-08		0.6242	0.00144424	0.00772322	0.852	TRUE	0.00156088	49.0165	32.6112
25138	IDP dMRI TBSS MD Cingulum cingulate gyrus R	rs12138103	T	C		T	C		0.1988	0.056569	0.012256	3.94e-06		0.2029	0.021568	0.00897173	0.0162099	TRUE	0.0010194	31.9949	21.3039
25138	IDP dMRI TBSS MD Cingulum cingulate gyrus R	rs12414777	T	C		T	C		0.17826	0.066834	0.012843	1.97e-07		0.1963	-0.0177771	0.00906534	0.0499103	TRUE	0.00130862	41.0842	27.0808
25138	IDP dMRI TBSS MD Cingulum cingulate gyrus R	rs1368575	A	C		A	C		0.6447	0.0811	0.010345	4.72e-15		0.648	0.0057476	0.00790591	0.4674	TRUE	0.00301318	94.7607	61.4583
25138	IDP dMRI TBSS MD Cingulum cingulate gyrus R	rs1409682	A	G		A	G		0.21146	0.05794	0.01192	1.18e-06		0.2077	0.00586175	0.008868	0.508401	TRUE	0.00111954	35.1413	23.6268
25138	IDP dMRI TBSS MD Cingulum cingulate gyrus R	rs1959659	G	A		G	A		0.29991	0.052557	0.010767	1.06e-06		0.2966	-0.0095198	0.00788715	0.2275	TRUE	0.00115994	36.411	23.8271
25138	IDP dMRI TBSS MD Cingulum cingulate gyrus R	rs199461	A	G		A	G		0.23747	0.076929	0.011525	2.54e-11		0.2342	-0.00857846	0.00880745	0.33	TRUE	0.00214326	67.3443	44.5552
25138	IDP dMRI TBSS MD Cingulum cingulate gyrus R	rs2117379	G	A		G	A		0.34431	0.047652	0.010297	3.72e-06		0.3595	-0.00323883	0.00763874	0.671399	TRUE	0.00102528	32.1795	21.4161
25138	IDP dMRI TBSS MD Cingulum cingulate gyrus R	rs2412397	T	C		T	C		0.63313	0.057048	0.010119	1.75e-08		0.6519	-0.000431087	0.00756293	0.9546	TRUE	0.00151188	47.4751	31.7838
25138	IDP dMRI TBSS MD Cingulum cingulate gyrus R	rs34074599	T	C		T	C		0.33054	-0.050052	0.010435	1.63e-06		0.319	-0.000317451	0.00774271	0.9672	TRUE	0.00110872	34.8014	23.0069
25138	IDP dMRI TBSS MD Cingulum cingulate gyrus R	rs3776089	A	G		A	G		0.73873	0.055731	0.011158	5.93e-07		0.7294	0.00988339	0.00813448	0.2244	TRUE	0.00119894	37.6368	24.9472
25138	IDP dMRI TBSS MD Cingulum cingulate gyrus R	rs4678168	G	C		G	C		0.34933	-0.052944	0.010256	2.46e-07		0.3465	0.0110315	0.00756621	0.1449	TRUE	0.00127427	40.0043	26.6488
25138	IDP dMRI TBSS MD Cingulum cingulate gyrus R	rs593418	C	T		C	T		0.64344	-0.049091	0.010209	1.53e-06		0.632	-0.0106194	0.00745746	0.1544	TRUE	0.00110579	34.7095	23.1226
25138	IDP dMRI TBSS MD Cingulum cingulate gyrus R	rs6092797	T	C		T	C		0.30406	-0.049187	0.010747	4.75e-06		0.2942	-0.0086495	0.00834894	0.3	TRUE	0.00102391	32.1366	20.9472
25138	IDP dMRI TBSS MD Cingulum cingulate gyrus R	rs67827860	T	C		T	C		0.19371	0.16628	0.012297	1.73e-41		0.1969	0.0234235	0.00905782	0.00969795	TRUE	0.00863681	273.158	182.844
25138	IDP dMRI TBSS MD Cingulum cingulate gyrus R	rs7106085	T	C		T	C		0.56243	-0.046424	0.0098927	2.71e-06		0.5283	-0.0101158	0.00723592	0.162	TRUE	0.00106079	33.2955	22.0219
25138	IDP dMRI TBSS MD Cingulum cingulate gyrus R	rs932411	C	T		C	T		0.28181	-0.049827	0.010842	4.34e-06		0.2981	-0.0113536	0.00786802	0.1491	TRUE	0.00100497	31.5417	21.1208
25138	IDP dMRI TBSS MD Cingulum cingulate gyrus R	rs9608859	C	T		C	T		0.55557	-0.058546	0.0099166	3.61e-09		0.5716	-0.00518254	0.00740363	0.4836	TRUE	0.00169265	53.1613	34.8553
25139	IDP dMRI TBSS MD Cingulum cingulate gyrus L	rs1004764	A	G		A	G		0.62296	-0.054954	0.010095	5.27e-08		0.6242	0.00144424	0.00772322	0.852	TRUE	0.00141865	44.5436	29.6337
25139	IDP dMRI TBSS MD Cingulum cingulate gyrus L	rs10840420	C	T		C	T		0.44688	0.050838	0.0098632	2.57e-07		0.4622	-0.00358653	0.00731944	0.6244	TRUE	0.00127767	40.1112	26.5669
25139	IDP dMRI TBSS MD Cingulum cingulate gyrus L	rs11128657	T	C		T	C		0.58572	0.077092	0.0099567	1.02e-14		0.5626	0.00319752	0.00733377	0.662799	TRUE	0.00288425	90.6943	59.9498
25139	IDP dMRI TBSS MD Cingulum cingulate gyrus L	rs11656995	T	C		T	C		0.67516	0.047705	0.010434	4.86e-06		0.6653	0.0120281	0.00764175	0.1155	TRUE	0.000998238	31.33	20.9038
25139	IDP dMRI TBSS MD Cingulum cingulate gyrus L	rs13112198	G	A		G	A		0.28353	-0.057442	0.010923	1.46e-07		0.2695	0.0207388	0.0082069	0.0115001	TRUE	0.00134056	42.0883	27.6551
25139	IDP dMRI TBSS MD Cingulum cingulate gyrus L	rs1915569	A	G		A	G		0.52515	-0.048063	0.009894	1.2e-06		0.5202	0.00210546	0.00723525	0.770999	TRUE	0.0011521	36.1647	23.5981
25139	IDP dMRI TBSS MD Cingulum cingulate gyrus L	rs1967802	A	G		A	G		0.80048	0.055877	0.012182	4.53e-06		0.7859	-0.0169786	0.00878354	0.0532402	TRUE	0.000997317	31.3011	21.0392
25139	IDP dMRI TBSS MD Cingulum cingulate gyrus L	rs2105029	C	T		C	T		0.402	-0.046598	0.0099945	3.15e-06		0.3829	-0.00414315	0.0075605	0.583899	TRUE	0.00104398	32.7671	21.7376
25139	IDP dMRI TBSS MD Cingulum cingulate gyrus L	rs2237077	C	T		C	T		0.26497	-0.057258	0.011067	2.31e-07		0.2753	-0.00911977	0.00804922	0.2574	TRUE	0.00127704	40.0915	26.7678
25139	IDP dMRI TBSS MD Cingulum cingulate gyrus L	rs4838429	C	T		C	T		0.51217	-0.046611	0.0098383	2.18e-06		0.5091	0.000187459	0.00720997	0.9792	TRUE	0.00108565	34.0764	22.4459
25139	IDP dMRI TBSS MD Cingulum cingulate gyrus L	rs56023709	C	A		C	A		0.62126	-0.047461	0.010092	2.58e-06		0.5932	0.00949139	0.00734628	0.1964	TRUE	0.00106003	33.2715	22.1166
25139	IDP dMRI TBSS MD Cingulum cingulate gyrus L	rs67827860	T	C		T	C		0.19371	0.15617	0.012303	8.85e-37		0.1969	0.0234235	0.00905782	0.00969795	TRUE	0.00761848	240.704	161.129
25139	IDP dMRI TBSS MD Cingulum cingulate gyrus L	rs6820013	G	C		G	C		0.61573	0.048123	0.0099664	1.39e-06		0.6266	0.0010442	0.00745854	0.8885	TRUE	0.00109588	34.3979	23.3146
25139	IDP dMRI TBSS MD Cingulum cingulate gyrus L	rs6896953	T	G		T	G		0.45051	-0.047492	0.0098495	1.43e-06		0.445	-0.00491225	0.0072559	0.4987	TRUE	0.0011167	35.052	23.2494
25139	IDP dMRI TBSS MD Cingulum cingulate gyrus L	rs7605146	A	G		A	G		0.3913	0.054481	0.010061	6.19e-08		0.3978	-0.00122915	0.00736019	0.8671	TRUE	0.00141395	44.3957	29.323
25139	IDP dMRI TBSS MD Cingulum cingulate gyrus L	rs7624392	C	T		C	T		0.34846	-0.049559	0.010282	1.45e-06		0.3461	0.0105044	0.00757344	0.1655	TRUE	0.00111524	35.0063	23.2322
25139	IDP dMRI TBSS MD Cingulum cingulate gyrus L	rs9608859	C	T		C	T		0.55557	-0.057528	0.0099169	6.69e-09		0.5716	-0.00518254	0.00740363	0.4836	TRUE	0.0016343	51.3256	33.6517
25140	IDP dMRI TBSS MD Cingulum hippocampus R	rs10052710	G	T		G	T		0.19689	0.17174	0.012214	1.05e-44		0.2049	0.0206104	0.00899232	0.0219301	TRUE	0.00932764	295.212	197.709
25140	IDP dMRI TBSS MD Cingulum hippocampus R	rs13112198	G	A		G	A		0.28353	-0.072739	0.010918	2.77e-11		0.2695	0.0207388	0.0082069	0.0115001	TRUE	0.00214962	67.5444	44.3863
25140	IDP dMRI TBSS MD Cingulum hippocampus R	rs1847037	C	T		C	T		0.70208	-0.054602	0.010768	3.99e-07		0.71	0.00624024	0.00826521	0.450001	TRUE	0.00124719	39.1533	25.7127
25140	IDP dMRI TBSS MD Cingulum hippocampus R	rs1882328	C	T		C	T		0.56708	0.054314	0.0098313	3.34e-08		0.5765	-0.00360988	0.00738217	0.624499	TRUE	0.00144846	45.4808	30.5212
25140	IDP dMRI TBSS MD Cingulum hippocampus R	rs2267161	T	C		T	C		0.30665	-0.064384	0.010632	1.42e-09		0.3188	-0.0176875	0.00782286	0.0237301	TRUE	0.00176271	55.3657	36.6713
25140	IDP dMRI TBSS MD Cingulum hippocampus R	rs6442409	C	T		C	T		0.65466	0.051124	0.010329	7.51e-07		0.6489	0.00827294	0.00754143	0.2725	TRUE	0.0011818	37.0979	24.4981
25140	IDP dMRI TBSS MD Cingulum hippocampus R	rs7213044	A	G		A	G		0.44052	-0.049384	0.0098718	5.71e-07		0.4515	-0.0061991	0.00726741	0.3939	TRUE	0.00120213	37.7371	25.0253
25140	IDP dMRI TBSS MD Cingulum hippocampus R	rs760975	C	G		C	G		0.6204	-0.050678	0.010081	5.02e-07		0.616	-0.00176842	0.00775621	0.82	TRUE	0.00120967	37.9739	25.2715
25140	IDP dMRI TBSS MD Cingulum hippocampus R	rs868195	G	A		G	A		0.74015	0.079665	0.011136	8.73e-13		0.7267	0.018252	0.00815184	0.0251698	TRUE	0.00244122	76.7294	51.1772
25140	IDP dMRI TBSS MD Cingulum hippocampus R	rs9471173	C	A		C	A		0.24361	-0.052622	0.011421	4.1e-06		0.2391	0.00111044	0.0084766	0.8957	TRUE	0.00102048	32.0289	21.2288
25141	IDP dMRI TBSS MD Cingulum hippocampus L	rs11898718	T	C		T	C		0.27789	-0.052914	0.011051	1.69e-06		0.2757	0.0024804	0.00849453	0.77	TRUE	0.00112369	35.2719	22.9265
25141	IDP dMRI TBSS MD Cingulum hippocampus L	rs13025681	C	T		C	T		0.78102	-0.059923	0.011862	4.42e-07		0.7754	-0.00781563	0.00875211	0.3716	TRUE	0.00122824	38.5576	25.5194
25141	IDP dMRI TBSS MD Cingulum hippocampus L	rs1847037	C	T		C	T		0.70208	-0.053267	0.010768	7.61e-07		0.71	0.00624024	0.00826521	0.450001	TRUE	0.00118695	37.2599	24.4707
25141	IDP dMRI TBSS MD Cingulum hippocampus L	rs1877034	G	A		G	A		0.45365	0.052307	0.0098247	1.03e-07		0.436	0.00784215	0.00735662	0.2866	TRUE	0.00135626	42.5818	28.3453
25141	IDP dMRI TBSS MD Cingulum hippocampus L	rs2267161	T	C		T	C		0.30665	-0.065865	0.010631	5.92e-10		0.3188	-0.0176875	0.00782286	0.0237301	TRUE	0.00184474	57.9468	38.385
25141	IDP dMRI TBSS MD Cingulum hippocampus L	rs35064996	G	A		G	A		0.55918	0.045557	0.0098718	3.96e-06		0.5471	0.00666723	0.00727069	0.359	TRUE	0.00102318	32.1137	21.297
25141	IDP dMRI TBSS MD Cingulum hippocampus L	rs36450	G	A		G	A		0.53922	0.046653	0.0098709	2.3e-06		0.5474	0.015129	0.00723183	0.0364401	TRUE	0.00108156	33.9478	22.3381
25141	IDP dMRI TBSS MD Cingulum hippocampus L	rs3752534	A	G		A	G		0.45233	0.047468	0.010055	2.36e-06		0.4602	-0.00884522	0.00722648	0.2209	TRUE	0.00111636	35.0416	22.2863
25141	IDP dMRI TBSS MD Cingulum hippocampus L	rs4150197	T	C		T	C		0.2591	-0.051832	0.0112	3.71e-06		0.2667	-0.00859689	0.00817194	0.2927	TRUE	0.00103146	32.3738	21.4171
25141	IDP dMRI TBSS MD Cingulum hippocampus L	rs4307773	C	T		C	T		0.58363	-0.046738	0.0099302	2.53e-06		0.5824	-0.00582791	0.00730315	0.4248	TRUE	0.00106166	33.3228	22.1526
25141	IDP dMRI TBSS MD Cingulum hippocampus L	rs4890830	G	T		G	T		0.78222	0.05539	0.011927	3.43e-06		0.791	0.0111877	0.00932306	0.23	TRUE	0.0010453	32.8085	21.5675
25141	IDP dMRI TBSS MD Cingulum hippocampus L	rs4933381	C	T		C	T		0.20228	-0.057697	0.012238	2.44e-06		0.2102	-0.00477014	0.00896644	0.5944	TRUE	0.00107434	33.7209	22.2272
25141	IDP dMRI TBSS MD Cingulum hippocampus L	rs4978767	T	C		T	C		0.36358	-0.053281	0.01016	1.58e-07		0.3627	-0.0011611	0.00749098	0.8769	TRUE	0.00131377	41.2461	27.5016
25141	IDP dMRI TBSS MD Cingulum hippocampus L	rs59749576	T	C		T	C		0.11585	-0.082724	0.015356	7.24e-08		0.118	-0.0171289	0.0112765	0.1289	TRUE	0.00140189	44.0167	29.0206
25141	IDP dMRI TBSS MD Cingulum hippocampus L	rs61863293	G	A		G	A		0.67232	-0.050762	0.010738	2.29e-06		0.6751	-0.00894585	0.00811047	0.27	TRUE	0.00113536	35.6385	22.3476
25141	IDP dMRI TBSS MD Cingulum hippocampus L	rs6491921	A	T		A	T		0.24309	-0.057987	0.011457	4.2e-07		0.2343	0.00653474	0.00884267	0.46	TRUE	0.00123738	38.8448	25.6165
25141	IDP dMRI TBSS MD Cingulum hippocampus L	rs6554068	A	G		A	G		0.62462	0.052346	0.010073	2.05e-07		0.6413	-0.00653284	0.00752631	0.3854	TRUE	0.00128494	40.34	27.0053
25141	IDP dMRI TBSS MD Cingulum hippocampus L	rs6693950	G	A		G	A		0.31364	0.050169	0.010505	1.8e-06		0.301	0.00523517	0.00784884	0.5051	TRUE	0.00108364	34.0132	22.8076
25141	IDP dMRI TBSS MD Cingulum hippocampus L	rs67827860	T	C		T	C		0.19371	0.17485	0.012291	1.04e-45		0.1969	0.0234235	0.00905782	0.00969795	TRUE	0.00955003	302.319	202.375
25141	IDP dMRI TBSS MD Cingulum hippocampus L	rs7688521	T	C		T	C		0.20411	0.057197	0.012212	2.84e-06		0.198	-0.00107238	0.00924466	0.9075	TRUE	0.0010629	33.3617	21.9368
25141	IDP dMRI TBSS MD Cingulum hippocampus L	rs9436132	C	T		C	T		0.36082	0.047213	0.010292	4.52e-06		0.3502	-0.00420031	0.00783639	0.5918	TRUE	0.00102817	32.2706	21.0438
25141	IDP dMRI TBSS MD Cingulum hippocampus L	rs9911006	G	A		G	A		0.40189	0.049771	0.01001	6.67e-07		0.3887	0.0035085	0.00756142	0.642401	TRUE	0.00119089	37.3836	24.7221
25142	IDP dMRI TBSS MD Fornix cres+Stria terminalis R	rs113850649	T	C		T	C		0.019115	0.16619	0.035734	3.33e-06		0.0207	-0.0251812	0.0259868	0.3327	TRUE	0.0010357	32.5069	21.6295
25142	IDP dMRI TBSS MD Fornix cres+Stria terminalis R	rs12419957	G	T		G	T		0.11525	0.074155	0.015387	1.45e-06		0.1127	0.00941173	0.0117207	0.422	TRUE	0.00112143	35.2008	23.2259
25142	IDP dMRI TBSS MD Fornix cres+Stria terminalis R	rs16894235	C	T		C	T		0.25506	-0.052273	0.011387	4.44e-06		0.2423	0.00974767	0.00843224	0.2475	TRUE	0.00103836	32.5906	21.0735
25142	IDP dMRI TBSS MD Fornix cres+Stria terminalis R	rs169219	A	C		A	C		0.5963	0.051446	0.0099826	2.58e-07		0.6107	0.00628706	0.00738785	0.3947	TRUE	0.00127426	40.004	26.5593
25142	IDP dMRI TBSS MD Fornix cres+Stria terminalis R	rs17205972	T	G		T	G		0.19526	0.074031	0.012291	1.74e-09		0.2012	0.0223656	0.00898939	0.0128499	TRUE	0.00172237	54.0963	36.2788
25142	IDP dMRI TBSS MD Fornix cres+Stria terminalis R	rs2791343	T	C		T	C		0.32608	0.057942	0.010396	2.53e-08		0.3377	0.0130575	0.00766736	0.0885299	TRUE	0.00147553	46.3323	31.0638
25142	IDP dMRI TBSS MD Fornix cres+Stria terminalis R	rs4686780	A	T		A	T		0.60198	0.049731	0.010012	6.85e-07		0.6215	-0.00411874	0.00743455	0.579599	TRUE	0.00118514	37.2031	24.6725
25142	IDP dMRI TBSS MD Fornix cres+Stria terminalis R	rs56147891	C	T		C	T		0.02267	0.15574	0.033137	2.62e-06		0.0179	-0.00653025	0.0286414	0.82	TRUE	0.00107479	33.7352	22.0889
25142	IDP dMRI TBSS MD Fornix cres+Stria terminalis R	rs741495	C	T		C	T		0.37207	0.048234	0.010178	2.16e-06		0.3791	0.00373152	0.00741853	0.614899	TRUE	0.00108711	34.1223	22.4585
25143	IDP dMRI TBSS MD Fornix cres+Stria terminalis L	rs10113388	A	C		A	C		0.15776	-0.070699	0.013422	1.4e-07		0.1692	-0.0220666	0.00960252	0.0215501	TRUE	0.00132828	41.7023	27.7455
25143	IDP dMRI TBSS MD Fornix cres+Stria terminalis L	rs11069798	C	T		C	T		0.2727	-0.05284	0.011005	1.59e-06		0.2678	0.00160398	0.00822554	0.8457	TRUE	0.00110753	34.7639	23.054
25143	IDP dMRI TBSS MD Fornix cres+Stria terminalis L	rs118013160	C	A		C	A		0.17119	0.05987	0.01302	4.29e-06		0.1692	-0.00112822	0.00998427	0.91	TRUE	0.00101714	31.924	21.1445
25143	IDP dMRI TBSS MD Fornix cres+Stria terminalis L	rs13164785	G	T		G	T		0.19397	0.077919	0.012343	2.79e-10		0.2004	0.0248616	0.00898829	0.00567898	TRUE	0.00189846	59.6377	39.8516
25143	IDP dMRI TBSS MD Fornix cres+Stria terminalis L	rs169219	A	C		A	C		0.5963	0.047812	0.0099835	1.69e-06		0.6107	0.00628706	0.00738785	0.3947	TRUE	0.00110059	34.5461	22.9355
25143	IDP dMRI TBSS MD Fornix cres+Stria terminalis L	rs28917	T	C		T	C		0.15208	0.063119	0.013649	3.78e-06		0.1453	-0.0241479	0.0104491	0.0208598	TRUE	0.00102749	32.249	21.3855
25143	IDP dMRI TBSS MD Fornix cres+Stria terminalis L	rs35119380	T	C		T	C		0.41376	0.050428	0.0099315	3.86e-07		0.3936	0.00998356	0.0074117	0.1779	TRUE	0.00123367	38.7281	25.7818
25143	IDP dMRI TBSS MD Fornix cres+Stria terminalis L	rs62241252	G	C		G	C		0.22876	-0.05858	0.011776	6.59e-07		0.2104	-0.00584578	0.00910558	0.520701	TRUE	0.00121087	38.0117	24.7459
25143	IDP dMRI TBSS MD Fornix cres+Stria terminalis L	rs6670777	T	C		T	C		0.26989	-0.052368	0.011039	2.11e-06		0.2604	-0.00125561	0.00820662	0.8786	TRUE	0.00108078	33.9234	22.5047
25143	IDP dMRI TBSS MD Fornix cres+Stria terminalis L	rs6710177	G	A		G	A		0.7583	-0.054425	0.011407	1.84e-06		0.7551	0.000301224	0.00836734	0.9714	TRUE	0.00108579	34.0808	22.7643
25144	IDP dMRI TBSS MD Superior longitudinal fasciculus R	rs1004764	A	G		A	G		0.62296	-0.053683	0.010095	1.06e-07		0.6242	0.00144424	0.00772322	0.852	TRUE	0.00135379	42.5043	28.2788
25144	IDP dMRI TBSS MD Superior longitudinal fasciculus R	rs10235583	T	C		T	C		0.013884	-0.20234	0.042183	1.62e-06		0.0203	-0.0116659	0.0258095	0.6513	TRUE	0.00112108	35.1898	23.0085
25144	IDP dMRI TBSS MD Superior longitudinal fasciculus R	rs13233322	A	C		A	C		0.35913	-0.054111	0.010294	1.48e-07		0.3701	-0.00044284	0.00750576	0.953	TRUE	0.00134779	42.3157	27.6314
25144	IDP dMRI TBSS MD Superior longitudinal fasciculus R	rs13414045	A	T		A	T		0.016718	0.17697	0.038671	4.76e-06		0.0168	-0.000736593	0.0294637	0.98	TRUE	0.00102965	32.3171	20.9425
25144	IDP dMRI TBSS MD Superior longitudinal fasciculus R	rs1717198	C	T		C	T		0.43296	-0.045257	0.0099012	4.88e-06		0.4376	0.0137511	0.00756388	0.0690001	TRUE	0.00100569	31.5641	20.8928
25144	IDP dMRI TBSS MD Superior longitudinal fasciculus R	rs187730	C	T		C	T		0.37042	0.046785	0.01023	4.83e-06		0.3636	-0.00354752	0.00781393	0.649999	TRUE	0.00102091	32.0424	20.9152
25144	IDP dMRI TBSS MD Superior longitudinal fasciculus R	rs2035264	C	T		C	T		0.33801	-0.049461	0.010332	1.7e-06		0.3282	0.00678803	0.00769618	0.3779	TRUE	0.0010948	34.3641	22.917
25144	IDP dMRI TBSS MD Superior longitudinal fasciculus R	rs2267161	T	C		T	C		0.30665	-0.057644	0.010634	6e-08		0.3188	-0.0176875	0.00782286	0.0237301	TRUE	0.00141297	44.365	29.3843
25144	IDP dMRI TBSS MD Superior longitudinal fasciculus R	rs233821	G	A		G	A		0.37473	0.046708	0.010171	4.41e-06		0.3656	0.0197526	0.00760887	0.009438	TRUE	0.00102235	32.0875	21.089
25144	IDP dMRI TBSS MD Superior longitudinal fasciculus R	rs3134365	C	G		C	G		0.26679	0.055029	0.011069	6.7e-07		0.2799	-0.00512161	0.00815542	0.5303	TRUE	0.00118471	37.1894	24.7153
25144	IDP dMRI TBSS MD Superior longitudinal fasciculus R	rs3739118	A	G		A	G		0.28923	-0.056231	0.010828	2.09e-07		0.2806	-0.00174203	0.00802779	0.828	TRUE	0.00130003	40.8143	26.9684
25144	IDP dMRI TBSS MD Superior longitudinal fasciculus R	rs4150197	T	C		T	C		0.2591	-0.054537	0.011199	1.13e-06		0.2667	-0.00859689	0.00817194	0.2927	TRUE	0.00114193	35.845	23.715
25144	IDP dMRI TBSS MD Superior longitudinal fasciculus R	rs430114	C	T		C	T		0.83499	0.065963	0.013204	5.91e-07		0.8356	0.00806149	0.00998945	0.4198	TRUE	0.00119901	37.6388	24.9568
25144	IDP dMRI TBSS MD Superior longitudinal fasciculus R	rs4862340	A	G		A	G		0.39289	-0.048496	0.0099975	1.24e-06		0.3807	0.00203752	0.00751852	0.7863	TRUE	0.00112197	35.2177	23.5304
25144	IDP dMRI TBSS MD Superior longitudinal fasciculus R	rs56362600	A	G		A	G		0.20212	-0.061625	0.012207	4.5e-07		0.1938	-0.00912497	0.00956496	0.34	TRUE	0.00122487	38.4517	25.4857
25144	IDP dMRI TBSS MD Superior longitudinal fasciculus R	rs6442409	C	T		C	T		0.65466	0.053876	0.010329	1.84e-07		0.6489	0.00827294	0.00754143	0.2725	TRUE	0.00131245	41.2047	27.2066
25144	IDP dMRI TBSS MD Superior longitudinal fasciculus R	rs6554068	A	G		A	G		0.62462	0.060008	0.010071	2.59e-09		0.6413	-0.00653284	0.00752631	0.3854	TRUE	0.00168863	53.035	35.5037
25144	IDP dMRI TBSS MD Superior longitudinal fasciculus R	rs67827860	T	C		T	C		0.19371	0.13972	0.012313	9.33e-30		0.1969	0.0234235	0.00905782	0.00969795	TRUE	0.00609804	192.371	128.762
25144	IDP dMRI TBSS MD Superior longitudinal fasciculus R	rs78987564	A	G		A	G		0.012203	0.20266	0.044104	4.36e-06		0.0131	0.0409207	0.0330006	0.2148	TRUE	0.000990149	31.0759	21.1145
25145	IDP dMRI TBSS MD Superior longitudinal fasciculus L	rs1004764	A	G		A	G		0.62296	-0.059915	0.010093	2.96e-09		0.6242	0.00144424	0.00772322	0.852	TRUE	0.00168635	52.9633	35.2396
25145	IDP dMRI TBSS MD Superior longitudinal fasciculus L	rs12412892	T	G		T	G		0.46386	0.048124	0.0098449	1.03e-06		0.4662	0.010908	0.0073653	0.1386	TRUE	0.00115191	36.1586	23.8947
25145	IDP dMRI TBSS MD Superior longitudinal fasciculus L	rs187730	C	T		C	T		0.37042	0.04954	0.010229	1.29e-06		0.3636	-0.00354752	0.00781393	0.649999	TRUE	0.00114469	35.9317	23.4556
25145	IDP dMRI TBSS MD Superior longitudinal fasciculus L	rs2035264	C	T		C	T		0.33801	-0.052066	0.010332	4.71e-07		0.3282	0.00678803	0.00769618	0.3779	TRUE	0.00121316	38.0837	25.3945
25145	IDP dMRI TBSS MD Superior longitudinal fasciculus L	rs2267161	T	C		T	C		0.30665	-0.060458	0.010633	1.32e-08		0.3188	-0.0176875	0.00782286	0.0237301	TRUE	0.00155429	48.8092	32.3293
25145	IDP dMRI TBSS MD Superior longitudinal fasciculus L	rs233821	G	A		G	A		0.37473	0.050091	0.01017	8.49e-07		0.3656	0.0197526	0.00760887	0.009438	TRUE	0.00117581	36.9096	24.2593
25145	IDP dMRI TBSS MD Superior longitudinal fasciculus L	rs2412397	T	C		T	C		0.63313	0.058066	0.010119	9.69e-09		0.6519	-0.000431087	0.00756293	0.9546	TRUE	0.00156631	49.1873	32.9282
25145	IDP dMRI TBSS MD Superior longitudinal fasciculus L	rs292569	A	C		A	C		0.35897	-0.047848	0.01024	2.99e-06		0.3493	-0.00579271	0.00758208	0.4446	TRUE	0.00105364	33.0708	21.8337
25145	IDP dMRI TBSS MD Superior longitudinal fasciculus L	rs303048	T	A		T	A		0.14513	0.0641	0.013962	4.44e-06		0.161	0.00399783	0.0102246	0.695601	TRUE	0.00101954	31.9992	21.0776
25145	IDP dMRI TBSS MD Superior longitudinal fasciculus L	rs3739118	A	G		A	G		0.28923	-0.061215	0.010827	1.59e-08		0.2806	-0.00174203	0.00802779	0.828	TRUE	0.0015407	48.3817	31.9668
25145	IDP dMRI TBSS MD Superior longitudinal fasciculus L	rs3852188	G	C		G	C		0.19445	0.13953	0.012308	1.05e-29		0.1958	0.0222017	0.00911398	0.01486	TRUE	0.0060991	192.405	128.517
25145	IDP dMRI TBSS MD Superior longitudinal fasciculus L	rs3910909	C	T		C	T		0.5128	-0.047287	0.0098476	1.58e-06		0.5047	0.0014987	0.00727527	0.837	TRUE	0.0011173	35.0709	23.0581
25145	IDP dMRI TBSS MD Superior longitudinal fasciculus L	rs430114	C	T		C	T		0.83499	0.069397	0.013203	1.48e-07		0.8356	0.00806149	0.00998945	0.4198	TRUE	0.0013271	41.6651	27.6272
25145	IDP dMRI TBSS MD Superior longitudinal fasciculus L	rs4387287	C	A		C	A		0.84402	-0.072162	0.013291	5.72e-08		0.8332	-0.0122725	0.010002	0.22	TRUE	0.0013711	43.0485	29.4783
25145	IDP dMRI TBSS MD Superior longitudinal fasciculus L	rs56362600	A	G		A	G		0.20212	-0.057202	0.012208	2.81e-06		0.1938	-0.00912497	0.00956496	0.34	TRUE	0.00105536	33.1246	21.955
25145	IDP dMRI TBSS MD Superior longitudinal fasciculus L	rs7213044	A	G		A	G		0.44052	-0.05265	0.009871	9.72e-08		0.4515	-0.0061991	0.00726741	0.3939	TRUE	0.0013664	42.9006	28.4495
25145	IDP dMRI TBSS MD Superior longitudinal fasciculus L	rs73754040	A	C		A	C		0.11474	-0.073509	0.015442	1.95e-06		0.1182	-0.00645409	0.0111856	0.5641	TRUE	0.00109773	34.4561	22.6607
25145	IDP dMRI TBSS MD Superior longitudinal fasciculus L	rs9850082	C	T		C	T		0.58248	0.051162	0.0099639	2.85e-07		0.5817	-0.00397702	0.00736485	0.589299	TRUE	0.00127316	39.9696	26.3655
25146	IDP dMRI TBSS MD Superior fronto-occipital fasciculus R	rs10764512	C	A		C	A		0.72423	-0.054632	0.011003	6.92e-07		0.7202	-0.0151236	0.00828691	0.0680002	TRUE	0.0011922	37.4247	24.6531
25146	IDP dMRI TBSS MD Superior fronto-occipital fasciculus R	rs13164785	G	T		G	T		0.19397	0.068613	0.012345	2.77e-08		0.2004	0.0248616	0.00898829	0.00567898	TRUE	0.00147207	46.2233	30.8909
25146	IDP dMRI TBSS MD Superior fronto-occipital fasciculus R	rs1354719	T	C		T	C		0.090163	-0.080454	0.017234	3.06e-06		0.0921	-0.0121598	0.012627	0.3355	TRUE	0.00106198	33.3328	21.7933
25146	IDP dMRI TBSS MD Superior fronto-occipital fasciculus R	rs1446242	A	G		A	G		0.81162	0.059585	0.012584	2.21e-06		0.806	0.00307021	0.00924764	0.740099	TRUE	0.00108565	34.0766	22.42
25146	IDP dMRI TBSS MD Superior fronto-occipital fasciculus R	rs56093138	C	A		C	A		0.31473	-0.058041	0.010532	3.61e-08		0.2974	0.0199647	0.0081422	0.01422	TRUE	0.00145311	45.6272	30.3702
25146	IDP dMRI TBSS MD Superior fronto-occipital fasciculus R	rs6484437	G	A		G	A		0.68173	0.05675	0.010493	6.43e-08		0.6896	0.0059299	0.00782309	0.4484	TRUE	0.00139756	43.8804	29.2504
25146	IDP dMRI TBSS MD Superior fronto-occipital fasciculus R	rs72938315	G	C		G	C		0.14518	-0.07529	0.013865	5.69e-08		0.1368	-0.0101355	0.0108867	0.3519	TRUE	0.00140697	44.1764	29.4873
25146	IDP dMRI TBSS MD Superior fronto-occipital fasciculus R	rs8081159	G	A		G	A		0.58985	0.049921	0.01004	6.68e-07		0.6083	0.00373581	0.00741232	0.613999	TRUE	0.00120582	37.8528	24.7229
25147	IDP dMRI TBSS MD Superior fronto-occipital fasciculus L	rs10056551	T	C		T	C		0.32289	-0.050304	0.010485	1.62e-06		0.3118	-0.0105475	0.00783039	0.1781	TRUE	0.00110649	34.7314	23.018
25147	IDP dMRI TBSS MD Superior fronto-occipital fasciculus L	rs11778782	T	G		T	G		0.73762	-0.052543	0.011096	2.2e-06		0.7243	-0.00606748	0.00808998	0.4532	TRUE	0.00106862	33.5413	22.4232
25147	IDP dMRI TBSS MD Superior fronto-occipital fasciculus L	rs6482355	G	A		G	A		0.49234	0.05083	0.0097581	1.92e-07		0.5176	-0.000723912	0.00723912	0.9206	TRUE	0.00129154	40.5474	27.1337
25147	IDP dMRI TBSS MD Superior fronto-occipital fasciculus L	rs6484437	G	A		G	A		0.68173	0.049752	0.010495	2.14e-06		0.6896	0.0059299	0.00782309	0.4484	TRUE	0.00107414	33.7147	22.4727
25147	IDP dMRI TBSS MD Superior fronto-occipital fasciculus L	rs73185612	G	A		G	A		0.094125	-0.078832	0.017069	3.89e-06		0.0993	0.00929278	0.0125748	0.46	TRUE	0.00105976	33.263	21.3299
25147	IDP dMRI TBSS MD Superior fronto-occipital fasciculus L	rs76043018	A	G		A	G		0.058727	0.10457	0.020825	5.17e-07		0.0586	-0.0289237	0.0158053	0.0673101	TRUE	0.00120892	37.9504	25.2141
25147	IDP dMRI TBSS MD Superior fronto-occipital fasciculus L	rs76122535	G	C		G	C		0.13502	-0.074381	0.014351	2.2e-07		0.1235	-0.0185666	0.0110318	0.092289	TRUE	0.00129228	40.5707	26.8633
25147	IDP dMRI TBSS MD Superior fronto-occipital fasciculus L	rs7733216	C	T		C	T		0.20235	0.069867	0.01219	1.01e-08		0.2121	0.0159637	0.00898352	0.0755405	TRUE	0.00157576	49.4843	32.8501
25147	IDP dMRI TBSS MD Superior fronto-occipital fasciculus L	rs78256052	T	C		T	C		0.17458	-0.060602	0.012935	2.82e-06		0.1775	0.0109307	0.00972478	0.2609	TRUE	0.00105846	33.222	21.9503
25148	IDP dMRI TBSS MD Uncinate fasciculus R	rs112317270	C	T		C	T		0.14845	-0.081016	0.013822	4.66e-09		0.1303	0.0224213	0.0107382	0.0368002	TRUE	0.00165944	52.1166	34.3558
25148	IDP dMRI TBSS MD Uncinate fasciculus R	rs1427784	G	A		G	A		0.13952	0.066412	0.014205	2.96e-06		0.1336	0.0170242	0.0105806	0.1077	TRUE	0.00105901	33.2394	21.858
25148	IDP dMRI TBSS MD Uncinate fasciculus R	rs143819707	T	G		T	G		0.053679	0.10135	0.021985	4.05e-06		0.0539	0.0172185	0.0166201	0.3	TRUE	0.00104357	32.7542	21.2517
25148	IDP dMRI TBSS MD Uncinate fasciculus R	rs17701096	G	A		G	A		0.068166	0.094434	0.019404	1.14e-06		0.0658	-0.0182318	0.0145854	0.2114	TRUE	0.0011329	35.5614	23.685
25148	IDP dMRI TBSS MD Uncinate fasciculus R	rs3818089	C	T		C	T		0.26406	0.05181	0.011148	3.38e-06		0.2808	-0.00720896	0.00809086	0.3729	TRUE	0.00104328	32.7453	21.599
25148	IDP dMRI TBSS MD Uncinate fasciculus R	rs67827860	T	C		T	C		0.19371	0.14958	0.012307	7.1e-34		0.1969	0.0234235	0.00905782	0.00969795	TRUE	0.00698909	220.678	147.721
25148	IDP dMRI TBSS MD Uncinate fasciculus R	rs75430653	C	T		C	T		0.16818	-0.075045	0.013136	1.13e-08		0.1763	-0.0149672	0.0098859	0.13	TRUE	0.00157571	49.4829	32.6375
25149	IDP dMRI TBSS MD Uncinate fasciculus L	rs2119898	C	T		C	T		0.51422	0.045469	0.0099294	4.69e-06		0.5064	0.00384743	0.00744184	0.605399	TRUE	0.00103288	32.4184	20.9693
25149	IDP dMRI TBSS MD Uncinate fasciculus L	rs67827860	T	C		T	C		0.19371	0.13493	0.012315	7.4e-28		0.1969	0.0234235	0.00905782	0.00969795	TRUE	0.00568709	179.333	120.046
25149	IDP dMRI TBSS MD Uncinate fasciculus L	rs71312425	A	G		A	G		0.032985	-0.12981	0.027609	2.6e-06		0.0299	-0.0368502	0.0223334	0.0990011	TRUE	0.00107497	33.7409	22.1062
25150	IDP dMRI TBSS MD Tapetum R	rs10237149	A	G		A	G		0.37408	-0.060967	0.010229	2.56e-09		0.3854	0.000803956	0.00744403	0.9141	TRUE	0.00174062	54.6704	35.5241
25150	IDP dMRI TBSS MD Tapetum R	rs10252734	G	T		G	T		0.4018	0.062807	0.0099702	3.05e-10		0.4043	0.00373994	0.00755543	0.6204	TRUE	0.00189628	59.5689	39.6834
25150	IDP dMRI TBSS MD Tapetum R	rs11265395	C	T		C	T		0.20922	-0.062531	0.012075	2.26e-07		0.2026	0.00201768	0.00896746	0.8221	TRUE	0.00129384	40.6195	26.8174
25150	IDP dMRI TBSS MD Tapetum R	rs114742862	C	G		C	G		0.054275	-0.10113	0.021582	2.8e-06		0.0463	0.00590426	0.0177839	0.74	TRUE	0.00104992	32.9537	21.9572
25150	IDP dMRI TBSS MD Tapetum R	rs1159211	T	C		T	C		0.38284	-0.053249	0.010124	1.46e-07		0.3687	0.00242256	0.00752349	0.7475	TRUE	0.00133989	42.0672	27.6642
25150	IDP dMRI TBSS MD Tapetum R	rs12592568	T	C		T	C		0.27764	0.054676	0.011046	7.49e-07		0.2907	-0.000666451	0.00793394	0.9328	TRUE	0.00119911	37.642	24.501
25150	IDP dMRI TBSS MD Tapetum R	rs141382935	T	C		T	C		0.027637	-0.17418	0.029991	6.43e-09		0.0253	-0.00600706	0.0237433	0.8	TRUE	0.00163059	51.2092	33.7299
25150	IDP dMRI TBSS MD Tapetum R	rs309587	T	C		T	C		0.68322	-0.062059	0.010457	2.99e-09		0.6745	-0.0152338	0.00797163	0.0560003	TRUE	0.00166709	52.3571	35.2205
25150	IDP dMRI TBSS MD Tapetum R	rs61671220	T	C		T	C		0.14254	0.064686	0.01395	3.56e-06		0.1421	0.0080637	0.0107803	0.4543	TRUE	0.00102282	32.1025	21.5017
25150	IDP dMRI TBSS MD Tapetum R	rs6472735	A	G		A	G		0.2628	-0.060059	0.01118	7.87e-08		0.2548	0.00581444	0.00833015	0.4849	TRUE	0.00139765	43.8831	28.8584
25150	IDP dMRI TBSS MD Tapetum R	rs75426139	C	T		C	T		0.016199	0.18229	0.039621	4.23e-06		0.0144	0.0570604	0.0314903	0.0700003	TRUE	0.00105913	33.2433	21.1678
25150	IDP dMRI TBSS MD Tapetum R	rs9671722	G	A		G	A		0.85246	0.068314	0.014075	1.22e-06		0.8486	0.00701763	0.0104119	0.5	TRUE	0.00117391	36.8499	23.5571
25151	IDP dMRI TBSS MD Tapetum L	rs10008996	G	A		G	A		0.7435	-0.053566	0.011235	1.88e-06		0.7447	0.00369922	0.00868362	0.67	TRUE	0.0010944	34.3515	22.7317
25151	IDP dMRI TBSS MD Tapetum L	rs10252734	G	T		G	T		0.4018	0.045888	0.0099747	4.24e-06		0.4043	0.00373994	0.00755543	0.6204	TRUE	0.00101224	31.77	21.164
25151	IDP dMRI TBSS MD Tapetum L	rs10747666	A	G		A	G		0.6361	-0.048966	0.010198	1.58e-06		0.6497	0.000680496	0.00764602	0.9294	TRUE	0.00111001	34.8419	23.0547
25151	IDP dMRI TBSS MD Tapetum L	rs141382935	T	C		T	C		0.027637	-0.15515	0.029996	2.33e-07		0.0253	-0.00600706	0.0237433	0.8	TRUE	0.00129376	40.617	26.7533
25151	IDP dMRI TBSS MD Tapetum L	rs17371986	G	A		G	A		0.20915	-0.062477	0.012069	2.28e-07		0.2027	0.0017294	0.00896064	0.8472	TRUE	0.00129129	40.5393	26.7977
25151	IDP dMRI TBSS MD Tapetum L	rs309587	T	C		T	C		0.68322	-0.057743	0.010458	3.41e-08		0.6745	-0.0152338	0.00797163	0.0560003	TRUE	0.00144327	45.3176	30.4861
25151	IDP dMRI TBSS MD Tapetum L	rs56714236	G	T		G	T		0.099829	0.093229	0.0164	1.33e-08		0.0946	-0.00371826	0.0127338	0.77	TRUE	0.00156212	49.0553	32.3158
25151	IDP dMRI TBSS MD Tapetum L	rs610293	T	C		T	C		0.3128	-0.051931	0.010544	8.5e-07		0.318	-0.000179021	0.00778352	0.982	TRUE	0.0011594	36.394	24.2573
25151	IDP dMRI TBSS MD Tapetum L	rs6941484	C	T		C	T		0.54936	0.047498	0.0098685	1.5e-06		0.5567	0.00511827	0.00759388	0.5	TRUE	0.00111704	35.0627	23.1659
25151	IDP dMRI TBSS MD Tapetum L	rs73212828	T	C		T	C		0.21472	0.055946	0.011897	2.59e-06		0.2111	-0.0126042	0.00886371	0.1551	TRUE	0.00105552	33.1296	22.1138
25151	IDP dMRI TBSS MD Tapetum L	rs7461280	G	A		G	A		0.57426	-0.048736	0.0099234	9.12e-07		0.5924	0.0053463	0.00734382	0.4667	TRUE	0.0011614	36.457	24.1201
25151	IDP dMRI TBSS MD Tapetum L	rs79180263	A	C		A	C		0.080956	0.092238	0.018045	3.22e-07		0.0763	0.0155434	0.0140919	0.27	TRUE	0.001266	39.7446	26.128
25152	IDP dMRI TBSS MO Middle cerebellar peduncle	rs10043431	A	G		A	G		0.3781	-0.046508	0.010138	4.51e-06		0.3735	0.0081886	0.00745095	0.2719	TRUE	0.00101721	31.9262	21.0451
25152	IDP dMRI TBSS MO Middle cerebellar peduncle	rs10275989	T	C		T	C		0.64782	0.048535	0.010276	2.34e-06		0.6392	-0.00837606	0.00775562	0.28	TRUE	0.00107488	33.738	22.3081
25152	IDP dMRI TBSS MO Middle cerebellar peduncle	rs12642823	G	A		G	A		0.30222	0.057615	0.010606	5.62e-08		0.2956	-0.00371801	0.00810025	0.6463	TRUE	0.00140005	43.9586	29.5099
25152	IDP dMRI TBSS MO Middle cerebellar peduncle	rs17783751	A	C		A	C		0.20989	0.057136	0.012037	2.08e-06		0.1941	0.00309816	0.00913911	0.7349	TRUE	0.00108275	33.9854	22.5311
25152	IDP dMRI TBSS MO Middle cerebellar peduncle	rs2024355	G	C		G	C		0.65203	-0.059602	0.01028	6.82e-09		0.6324	-0.0179584	0.00749202	0.01652	TRUE	0.00161199	50.6238	33.6152
25152	IDP dMRI TBSS MO Middle cerebellar peduncle	rs2310875	G	A		G	A		0.09262	-0.08428	0.016944	6.61e-07		0.1093	-0.00725006	0.0117125	0.536	TRUE	0.00119391	37.4787	24.741
25152	IDP dMRI TBSS MO Middle cerebellar peduncle	rs2897739	C	T		C	T		0.42402	0.045949	0.0099505	3.9e-06		0.4247	-0.00461793	0.00728381	0.5264	TRUE	0.00103128	32.3681	21.3237
25152	IDP dMRI TBSS MO Middle cerebellar peduncle	rs4936723	C	A		C	A		0.43127	0.047102	0.0098528	1.76e-06		0.4362	-0.0107288	0.00731342	0.1423	TRUE	0.00108834	34.161	22.8538
25152	IDP dMRI TBSS MO Middle cerebellar peduncle	rs6039401	T	C		T	C		0.14769	0.068045	0.013809	8.39e-07		0.1657	-0.0246493	0.00977372	0.0116799	TRUE	0.00116566	36.5907	24.2811
25152	IDP dMRI TBSS MO Middle cerebellar peduncle	rs6707950	C	T		C	T		0.54348	0.045805	0.0097923	2.92e-06		0.58	0.00152522	0.00729768	0.8348	TRUE	0.00104112	32.6772	21.8805
25152	IDP dMRI TBSS MO Middle cerebellar peduncle	rs76769389	G	A		G	A		0.02182	-0.15654	0.033506	3e-06		0.0235	0.00501193	0.0248115	0.84	TRUE	0.00104605	32.8323	21.8276
25152	IDP dMRI TBSS MO Middle cerebellar peduncle	rs80215559	C	T		C	T		0.07599	-0.092413	0.018413	5.24e-07		0.0545	0.0107592	0.0167328	0.52	TRUE	0.0011993	37.6481	25.1894
25152	IDP dMRI TBSS MO Middle cerebellar peduncle	rs9687282	G	T		G	T		0.32997	0.089282	0.010409	1.04e-17		0.3387	0.00366055	0.0076103	0.6306	TRUE	0.00352474	110.905	73.5715
25153	IDP dMRI TBSS MO Pontine crossing tract	rs12167220	G	A		G	A		0.48285	0.048348	0.0098089	8.33e-07		0.4806	-0.000656719	0.00737886	0.9292	TRUE	0.00116739	36.6451	24.295
25153	IDP dMRI TBSS MO Pontine crossing tract	rs12699256	G	C		G	C		0.37757	-0.047677	0.01014	2.59e-06		0.3699	0.00198613	0.00749482	0.791099	TRUE	0.0010684	33.5346	22.1076
25153	IDP dMRI TBSS MO Pontine crossing tract	rs12707697	G	T		G	T		0.20446	0.17794	0.012072	6.31e-49		0.2086	-0.0108706	0.00891763	0.2228	TRUE	0.0103002	326.315	217.264
25153	IDP dMRI TBSS MO Pontine crossing tract	rs1427685	A	G		A	G		0.11936	-0.14048	0.01509	1.41e-20		0.1421	0.0105658	0.0104097	0.31	TRUE	0.00414874	130.622	86.6664
25153	IDP dMRI TBSS MO Pontine crossing tract	rs17776641	A	G		A	G		0.18934	0.065878	0.012475	1.3e-07		0.1886	0.0112805	0.00920108	0.2202	TRUE	0.00133227	41.8277	27.8869
25153	IDP dMRI TBSS MO Pontine crossing tract	rs188918	G	A		G	A		0.61932	-0.12326	0.010096	3.66e-34		0.6164	0.00927343	0.00760117	0.2223	TRUE	0.0071639	226.238	149.055
25153	IDP dMRI TBSS MO Pontine crossing tract	rs28489853	G	C		G	C		0.033273	0.12412	0.027164	4.92e-06		0.0397	-0.0224751	0.0191278	0.24	TRUE	0.000991081	31.1052	20.8783
25153	IDP dMRI TBSS MO Pontine crossing tract	rs28841955	T	C		T	C		0.21604	-0.10701	0.011925	3.11e-19		0.1989	0.020969	0.00902668	0.0201902	TRUE	0.00387888	122.092	80.5252
25153	IDP dMRI TBSS MO Pontine crossing tract	rs2884515	C	T		C	T		0.29161	-0.053143	0.010802	8.74e-07		0.3029	0.00255068	0.00782418	0.744501	TRUE	0.0011668	36.6266	24.2038
25153	IDP dMRI TBSS MO Pontine crossing tract	rs4785326	C	T		C	T		0.34671	0.054792	0.010296	1.04e-07		0.3594	-0.00297107	0.0075027	0.692	TRUE	0.00135999	42.6993	28.3203
25153	IDP dMRI TBSS MO Pontine crossing tract	rs4964	C	T		C	T		0.7996	-0.057775	0.01221	2.24e-06		0.8049	0.00368521	0.00932963	0.692901	TRUE	0.00106975	33.5767	22.3897
25153	IDP dMRI TBSS MO Pontine crossing tract	rs57448077	A	G		A	G		0.75308	-0.095581	0.011399	5.37e-17		0.7462	-0.000664533	0.00830667	0.9361	TRUE	0.00339759	106.891	70.3088
25153	IDP dMRI TBSS MO Pontine crossing tract	rs7073263	T	C		T	C		0.8101	0.060325	0.012455	1.29e-06		0.8074	-0.00617205	0.00915734	0.5005	TRUE	0.00111967	35.1453	23.4589
25153	IDP dMRI TBSS MO Pontine crossing tract	rs72703409	C	G		C	G		0.065304	0.092484	0.019771	2.92e-06		0.0611	0.0204073	0.015139	0.1776	TRUE	0.00104418	32.7733	21.8814
25153	IDP dMRI TBSS MO Pontine crossing tract	rs7673922	G	A		G	A		0.35277	0.053725	0.010257	1.64e-07		0.3423	0.000719533	0.00765461	0.925	TRUE	0.00131805	41.3808	27.4355
25153	IDP dMRI TBSS MO Pontine crossing tract	rs771627	G	A		G	A		0.6813	-0.05454	0.010486	2e-07		0.6738	0.00490587	0.00767742	0.5225	TRUE	0.00129176	40.5541	27.0527
25153	IDP dMRI TBSS MO Pontine crossing tract	rs9860793	T	A		T	A		0.18708	0.07402	0.012584	4.11e-09		0.1766	-0.0176834	0.00945634	0.0615304	TRUE	0.00166649	52.3384	34.5988
25153	IDP dMRI TBSS MO Pontine crossing tract	rs9942690	T	C		T	C		0.24255	0.056641	0.011475	8.03e-07		0.2712	0.00690034	0.0081276	0.396	TRUE	0.00117882	37.0043	24.3644
25153	IDP dMRI TBSS MO Pontine crossing tract	rs9996938	T	C		T	C		0.52621	-0.052793	0.0098399	8.17e-08		0.5175	0.00281345	0.00728873	0.6996	TRUE	0.00138972	43.634	28.7853
25154	IDP dMRI TBSS MO Genu of corpus callosum	rs10042488	C	T		C	T		0.46454	-0.050475	0.0098351	2.89e-07		0.4517	0.0022503	0.0072357	0.755699	TRUE	0.00126746	39.7902	26.3387
25154	IDP dMRI TBSS MO Genu of corpus callosum	rs10237233	C	A		C	A		0.40766	-0.046811	0.010007	2.92e-06		0.404	0.00706453	0.00734359	0.3359	TRUE	0.00105827	33.216	21.8821
25154	IDP dMRI TBSS MO Genu of corpus callosum	rs1182155	C	G		C	G		0.30376	-0.051398	0.010775	1.85e-06		0.2923	-0.0169859	0.00831015	0.0409996	TRUE	0.00111741	35.0744	22.754
25154	IDP dMRI TBSS MO Genu of corpus callosum	rs3912164	T	C		T	C		0.27017	-0.05932	0.011078	8.67e-08		0.2741	-0.00906993	0.0082379	0.271	TRUE	0.00138769	43.57	28.6734
25154	IDP dMRI TBSS MO Genu of corpus callosum	rs4843555	C	T		C	T		0.58512	-0.05602	0.0099367	1.75e-08		0.5816	0.004773	0.00760031	0.53	TRUE	0.00152364	47.8452	31.7835
25154	IDP dMRI TBSS MO Genu of corpus callosum	rs62252234	G	T		G	T		0.21502	0.054842	0.011953	4.5e-06		0.1993	0.0269114	0.0091942	0.00342302	TRUE	0.0010153	31.866	21.051
25154	IDP dMRI TBSS MO Genu of corpus callosum	rs7539664	C	A		C	A		0.10662	-0.075843	0.01596	2.03e-06		0.1168	-0.00368542	0.0112019	0.7422	TRUE	0.00109581	34.3958	22.5821
25155	IDP dMRI TBSS MO Body of corpus callosum	rs11658903	G	A		G	A		0.13532	-0.069006	0.014402	1.67e-06		0.1249	-0.008215	0.0113781	0.47	TRUE	0.00111435	34.9783	22.9577
25155	IDP dMRI TBSS MO Body of corpus callosum	rs12146713	C	T		C	T		0.094205	-0.11532	0.016691	5.02e-12		0.0837	0.0204168	0.013584	0.1328	TRUE	0.00226957	71.3219	47.7358
25155	IDP dMRI TBSS MO Body of corpus callosum	rs12635641	C	T		C	T		0.18078	-0.061443	0.01285	1.75e-06		0.1882	0.00464757	0.00923971	0.614601	TRUE	0.00111822	35.0998	22.8633
25155	IDP dMRI TBSS MO Body of corpus callosum	rs1391763	A	T		A	T		0.82096	-0.062453	0.012759	9.91e-07		0.8322	0.00974962	0.00975938	0.3179	TRUE	0.00114659	35.9915	23.9593
25155	IDP dMRI TBSS MO Body of corpus callosum	rs2803990	G	A		G	A		0.27734	-0.050971	0.011003	3.63e-06		0.2654	0.00406834	0.00816935	0.6183	TRUE	0.00104141	32.6865	21.4597
25155	IDP dMRI TBSS MO Body of corpus callosum	rs33396	C	T		C	T		0.69834	0.054025	0.01082	5.99e-07		0.6744	0.0112581	0.00782903	0.1503	TRUE	0.00122971	38.6039	24.9307
25155	IDP dMRI TBSS MO Body of corpus callosum	rs4314156	G	T		G	T		0.030816	0.13828	0.028767	1.54e-06		0.0563	-0.011283	0.0158692	0.4771	TRUE	0.00114217	35.8526	23.1063
25155	IDP dMRI TBSS MO Body of corpus callosum	rs4843227	T	C		T	C		0.6219	-0.086852	0.010108	9.08e-18		0.5939	0.00986147	0.00737582	0.1811	TRUE	0.00354745	111.623	73.8294
25155	IDP dMRI TBSS MO Body of corpus callosum	rs4978966	T	C		T	C		0.21138	0.068034	0.011925	1.18e-08		0.2062	0.0080188	0.00889989	0.3676	TRUE	0.00154317	48.4593	32.5488
25155	IDP dMRI TBSS MO Body of corpus callosum	rs62334305	A	G		A	G		0.1756	-0.059792	0.012932	3.8e-06		0.1801	-0.00233988	0.00974949	0.81	TRUE	0.00103509	32.4879	21.3774
25155	IDP dMRI TBSS MO Body of corpus callosum	rs798508	G	C		G	C		0.30098	-0.079484	0.010721	1.28e-13		0.2885	-0.0151855	0.00804316	0.0590895	TRUE	0.00265838	83.5729	54.9653
25156	IDP dMRI TBSS MO Splenium of corpus callosum	rs10173922	A	G		A	G		0.6227	-0.048245	0.010072	1.68e-06		0.6168	0.0069991	0.00740645	0.3445	TRUE	0.00109371	34.3296	22.9442
25156	IDP dMRI TBSS MO Splenium of corpus callosum	rs11695399	G	A		G	A		0.15557	0.066698	0.013508	7.97e-07		0.1512	-0.00483102	0.0100646	0.6316	TRUE	0.00116881	36.6899	24.3806
25156	IDP dMRI TBSS MO Splenium of corpus callosum	rs12146713	C	T		C	T		0.094205	0.13014	0.016686	6.5e-15		0.0837	0.0204168	0.013584	0.1328	TRUE	0.00289038	90.8878	60.8299
25156	IDP dMRI TBSS MO Splenium of corpus callosum	rs1239829	G	A		G	A		0.46863	0.045943	0.0097781	2.64e-06		0.4717	-0.00603808	0.00741779	0.4155	TRUE	0.00105123	32.9948	22.0765
25156	IDP dMRI TBSS MO Splenium of corpus callosum	rs1344765	G	A		G	A		0.77588	0.054312	0.01167	3.28e-06		0.7758	0.00251171	0.00866106	0.7719	TRUE	0.00102588	32.1985	21.6596
25156	IDP dMRI TBSS MO Splenium of corpus callosum	rs4831852	G	C		G	C		0.050622	-0.1115	0.022235	5.35e-07		0.046	-0.039942	0.0174571	0.0221299	TRUE	0.00119497	37.512	25.1464
25156	IDP dMRI TBSS MO Splenium of corpus callosum	rs55642658	C	T		C	T		0.096151	0.082385	0.016557	6.55e-07		0.0962	0.0182756	0.0126914	0.15	TRUE	0.00117971	37.0324	24.759
25156	IDP dMRI TBSS MO Splenium of corpus callosum	rs6923112	C	A		C	A		0.16901	-0.062892	0.013107	1.61e-06		0.1862	0.0157633	0.00925074	0.0884403	TRUE	0.00111104	34.8742	23.0242
25156	IDP dMRI TBSS MO Splenium of corpus callosum	rs7518530	G	A		G	A		0.66798	0.049133	0.010324	1.96e-06		0.6616	-0.00367051	0.00761518	0.630001	TRUE	0.00107079	33.6095	22.6491
25156	IDP dMRI TBSS MO Splenium of corpus callosum	rs7704277	C	T		C	T		0.59038	-0.057384	0.0099763	8.94e-09		0.6054	-0.00779771	0.00750502	0.2986	TRUE	0.00159266	50.0161	33.0859
25156	IDP dMRI TBSS MO Splenium of corpus callosum	rs7901788	C	T		C	T		0.2604	0.061031	0.011277	6.31e-08		0.276	0.00295706	0.0081238	0.716199	TRUE	0.00143473	45.049	29.2896
25156	IDP dMRI TBSS MO Splenium of corpus callosum	rs987748	A	C		A	C		0.38936	0.049701	0.010049	7.65e-07		0.3927	-0.00254616	0.00740161	0.7311	TRUE	0.00117462	36.8723	24.4616
25157	IDP dMRI TBSS MO Fornix	rs10237918	C	G		C	G		0.29625	-0.056693	0.010681	1.12e-07		0.3063	0.00924158	0.00789204	0.2415	TRUE	0.00134019	42.0766	28.1731
25157	IDP dMRI TBSS MO Fornix	rs12146713	C	T		C	T		0.094205	-0.095803	0.016697	9.73e-09		0.0837	0.0204168	0.013584	0.1328	TRUE	0.00156636	49.1888	32.9216
25157	IDP dMRI TBSS MO Fornix	rs12276034	A	G		A	G		0.31034	-0.049079	0.010622	3.85e-06		0.3019	-0.00391748	0.00807728	0.6277	TRUE	0.00103108	32.362	21.3491
25157	IDP dMRI TBSS MO Fornix	rs12429287	A	G		A	G		0.4243	-0.050178	0.0099137	4.2e-07		0.4219	-0.00563756	0.00753685	0.4546	TRUE	0.00123006	38.6148	25.6186
25157	IDP dMRI TBSS MO Fornix	rs12573414	A	C		A	C		0.30326	0.050093	0.010673	2.7e-06		0.3151	-0.00356843	0.00811006	0.66	TRUE	0.0010604	33.2831	22.0283
25157	IDP dMRI TBSS MO Fornix	rs2290167	C	T		C	T		0.39901	-0.046338	0.0099337	3.11e-06		0.3936	-0.0130883	0.00736954	0.0756606	TRUE	0.00102981	32.3218	21.7597
25157	IDP dMRI TBSS MO Fornix	rs4978966	T	C		T	C		0.21138	0.054472	0.011929	4.99e-06		0.2062	0.0080188	0.00889989	0.3676	TRUE	0.000989255	31.0478	20.8516
25157	IDP dMRI TBSS MO Fornix	rs6005975	C	T		C	T		0.5165	0.045113	0.0098512	4.69e-06		0.5184	0.00979675	0.0071982	0.1734	TRUE	0.00101648	31.9032	20.9713
25157	IDP dMRI TBSS MO Fornix	rs66827053	G	A		G	A		0.24892	0.053141	0.01142	3.29e-06		0.2499	0.0141011	0.00866691	0.1038	TRUE	0.00105593	33.1426	21.6535
25157	IDP dMRI TBSS MO Fornix	rs72685285	C	T		C	T		0.055043	0.10301	0.021338	1.39e-06		0.0612	-0.023849	0.0157523	0.13	TRUE	0.00110383	34.6478	23.3051
25157	IDP dMRI TBSS MO Fornix	rs798508	G	C		G	C		0.30098	-0.056378	0.010728	1.49e-07		0.2885	-0.0151855	0.00804316	0.0590895	TRUE	0.00133745	41.9905	27.6173
25157	IDP dMRI TBSS MO Fornix	rs884894	T	C		T	C		0.15198	-0.093506	0.013627	7e-12		0.1622	0.0136092	0.00976971	0.1636	TRUE	0.00225373	70.823	47.0846
25158	IDP dMRI TBSS MO Corticospinal tract R	rs12078075	A	G		A	G		0.91278	-0.07951	0.017387	4.84e-06		0.9132	-0.0158598	0.0131617	0.2281	TRUE	0.0010066	31.5926	20.9119
25158	IDP dMRI TBSS MO Corticospinal tract R	rs17300950	C	T		C	T		0.25842	0.052285	0.011279	3.58e-06		0.2412	-0.00702316	0.00849234	0.4082	TRUE	0.00104778	32.8864	21.4888
25158	IDP dMRI TBSS MO Corticospinal tract R	rs528954	T	C		T	C		0.82114	0.058701	0.012818	4.68e-06		0.809	-0.021531	0.00927262	0.0202102	TRUE	0.00101217	31.7676	20.9725
25158	IDP dMRI TBSS MO Corticospinal tract R	rs6551299	T	G		T	G		0.85997	0.070211	0.014161	7.18e-07		0.8649	0.00513663	0.0109757	0.64	TRUE	0.00118726	37.2695	24.5823
25158	IDP dMRI TBSS MO Corticospinal tract R	rs77774647	T	C		T	C		0.06098	-0.094962	0.020516	3.7e-06		0.0579	-0.0187921	0.0159933	0.24	TRUE	0.00103274	32.4141	21.4247
25158	IDP dMRI TBSS MO Corticospinal tract R	rs918058	C	A		C	A		0.47087	-0.045931	0.0098127	2.88e-06		0.4659	0.00263249	0.00735331	0.7204	TRUE	0.00105125	32.9955	21.9096
25158	IDP dMRI TBSS MO Corticospinal tract R	rs959440	A	G		A	G		0.087119	0.094237	0.017334	5.5e-08		0.0791	-0.00516939	0.013859	0.709099	TRUE	0.00141254	44.3513	29.556
25159	IDP dMRI TBSS MO Corticospinal tract L	rs2693756	A	G		A	G		0.60869	0.04794	0.010083	2e-06		0.6225	-0.000913302	0.00742522	0.902	TRUE	0.00109482	34.3646	22.6056
25159	IDP dMRI TBSS MO Corticospinal tract L	rs34681778	T	C		T	C		0.40276	0.045936	0.0099577	3.99e-06		0.3967	0.0107486	0.00765025	0.16	TRUE	0.00101515	31.8615	21.2808
25159	IDP dMRI TBSS MO Corticospinal tract L	rs4540912	A	G		A	G		0.30176	0.054615	0.010665	3.06e-07		0.3197	0.00557196	0.0077496	0.4722	TRUE	0.00125696	39.4602	26.2242
25159	IDP dMRI TBSS MO Corticospinal tract L	rs4642253	A	T		A	T		0.79736	0.056108	0.012192	4.21e-06		0.7976	0.00753915	0.00902892	0.4039	TRUE	0.00101732	31.9297	21.1787
25159	IDP dMRI TBSS MO Corticospinal tract L	rs7520935	T	G		T	G		0.29901	0.052275	0.010703	1.05e-06		0.2947	-0.0069826	0.00789887	0.3768	TRUE	0.00114555	35.9589	23.8549
25160	IDP dMRI TBSS MO Medial lemniscus R	rs11934708	T	C		T	C		0.41752	0.045326	0.0098965	4.68e-06		0.4144	0.00294639	0.00731114	0.6867	TRUE	0.000999271	31.3625	20.9764
25160	IDP dMRI TBSS MO Medial lemniscus R	rs12538302	G	T		G	T		0.20328	0.11311	0.012154	1.46e-20		0.2059	-0.0126665	0.00896426	0.1578	TRUE	0.00414412	130.475	86.6091
25160	IDP dMRI TBSS MO Medial lemniscus R	rs1550191	G	A		G	A		0.44593	0.047101	0.01001	2.55e-06		0.4628	-0.00418148	0.00736176	0.569799	TRUE	0.00109628	34.4105	22.1407
25160	IDP dMRI TBSS MO Medial lemniscus R	rs2189444	C	T		C	T		0.61955	0.050604	0.010173	6.59e-07		0.6177	-0.0123734	0.00774303	0.11	TRUE	0.00120718	37.8958	24.7441
25160	IDP dMRI TBSS MO Medial lemniscus R	rs3740888	T	C		T	C		0.60234	0.045861	0.010006	4.6e-06		0.6206	0.00659787	0.00783595	0.4	TRUE	0.00100756	31.6229	21.0071
25160	IDP dMRI TBSS MO Medial lemniscus R	rs412430	G	C		G	C		0.74829	-0.059325	0.011323	1.63e-07		0.7484	-0.00126558	0.00838132	0.8801	TRUE	0.00132579	41.6241	27.4506
25160	IDP dMRI TBSS MO Medial lemniscus R	rs56393301	G	A		G	A		0.11614	-0.083729	0.015317	4.65e-08		0.1258	0.00805596	0.0111888	0.4714	TRUE	0.00143929	45.1924	29.8816
25160	IDP dMRI TBSS MO Medial lemniscus R	rs58154726	A	G		A	G		0.2949	-0.050765	0.010807	2.65e-06		0.2778	0.00683446	0.00810731	0.3991	TRUE	0.00107173	33.639	22.0657
25160	IDP dMRI TBSS MO Medial lemniscus R	rs61776586	C	T		C	T		0.15893	-0.06402	0.013586	2.47e-06		0.1388	-0.0161368	0.0106513	0.1299	TRUE	0.00109572	34.3929	22.2049
25160	IDP dMRI TBSS MO Medial lemniscus R	rs6497083	A	G		A	G		0.07946	-0.084755	0.018317	3.73e-06		0.1019	-0.0137364	0.011924	0.2493	TRUE	0.00105088	32.9839	21.4103
25161	IDP dMRI TBSS MO Medial lemniscus L	rs1078719	G	A		G	A		0.29409	0.059405	0.010779	3.61e-08		0.282	0.00808352	0.00827382	0.3287	TRUE	0.00146523	46.0082	30.3731
25161	IDP dMRI TBSS MO Medial lemniscus L	rs12538302	G	T		G	T		0.20328	0.099848	0.01216	2.31e-16		0.2059	-0.0126665	0.00896426	0.1578	TRUE	0.00322931	101.58	67.4235
25161	IDP dMRI TBSS MO Medial lemniscus L	rs12881857	T	C		T	C		0.19915	-0.056179	0.012249	4.53e-06		0.1908	0.0167925	0.00946054	0.0758508	TRUE	0.00100672	31.5966	21.0352
25161	IDP dMRI TBSS MO Medial lemniscus L	rs67787570	A	T		A	T		0.10696	-0.076019	0.015804	1.52e-06		0.1128	0.0121857	0.0117622	0.3	TRUE	0.00110399	34.6529	23.1372
25161	IDP dMRI TBSS MO Medial lemniscus L	rs75558206	T	C		T	C		0.0274	-0.13879	0.030101	4.03e-06		0.0267	-0.0333132	0.0231342	0.15	TRUE	0.00102667	32.2233	21.2596
25161	IDP dMRI TBSS MO Medial lemniscus L	rs768668	G	A		G	A		0.35504	0.051818	0.010182	3.63e-07		0.3846	-0.0107593	0.00741513	0.1468	TRUE	0.00122971	38.6037	25.8997
25162	IDP dMRI TBSS MO Inferior cerebellar peduncle R	rs12486613	C	T		C	T		0.42588	0.046068	0.0099776	3.91e-06		0.4598	-0.0109403	0.00728379	0.133	TRUE	0.00103781	32.5734	21.318
25162	IDP dMRI TBSS MO Inferior cerebellar peduncle R	rs12819124	A	C		A	C		0.47144	0.045934	0.0098246	2.95e-06		0.4455	-0.00446737	0.00724048	0.5373	TRUE	0.00105152	33.0042	21.8594
25162	IDP dMRI TBSS MO Inferior cerebellar peduncle R	rs135067	A	G		A	G		0.1194	0.071456	0.015072	2.14e-06		0.1239	-0.00351621	0.0115285	0.760001	TRUE	0.00107372	33.7016	22.4769
25162	IDP dMRI TBSS MO Inferior cerebellar peduncle R	rs1514483	G	C		G	C		0.41446	0.046099	0.010051	4.54e-06		0.3863	0.00756207	0.00745766	0.3108	TRUE	0.00103146	32.3738	21.0361
25162	IDP dMRI TBSS MO Inferior cerebellar peduncle R	rs1841396	A	T		A	T		0.39475	0.046573	0.010075	3.81e-06		0.3937	-0.00638321	0.00737943	0.3869	TRUE	0.00103647	32.5311	21.3687
25162	IDP dMRI TBSS MO Inferior cerebellar peduncle R	rs315869	T	C		T	C		0.33416	-0.055522	0.010365	8.55e-08		0.3043	-0.00343771	0.00788465	0.662599	TRUE	0.00137178	43.0699	28.694
25162	IDP dMRI TBSS MO Inferior cerebellar peduncle R	rs35331770	C	T		C	T		0.591	0.049899	0.0099441	5.27e-07		0.612	0.00920276	0.0074156	0.2145	TRUE	0.00120372	37.7868	25.1798
25162	IDP dMRI TBSS MO Inferior cerebellar peduncle R	rs4919191	A	G		A	G		0.62966	-0.048365	0.010187	2.07e-06		0.6401	0.00652343	0.00791679	0.41	TRUE	0.00109094	34.2426	22.5408
25162	IDP dMRI TBSS MO Inferior cerebellar peduncle R	rs7838141	A	G		A	G		0.086977	0.08243	0.017291	1.88e-06		0.1017	-0.0194946	0.011916	0.1018	TRUE	0.00107916	33.8726	22.7264
25162	IDP dMRI TBSS MO Inferior cerebellar peduncle R	rs970123	T	C		T	C		0.18509	-0.059634	0.012575	2.13e-06		0.1766	-0.00853362	0.00984269	0.3859	TRUE	0.00107278	33.6721	22.4891
25163	IDP dMRI TBSS MO Inferior cerebellar peduncle L	rs11158765	G	A		G	A		0.3137	0.054909	0.010587	2.16e-07		0.3065	-0.00615592	0.00816436	0.4508	TRUE	0.00129821	40.757	26.8993
25163	IDP dMRI TBSS MO Inferior cerebellar peduncle L	rs11710742	T	C		T	C		0.85505	-0.065264	0.013971	3.01e-06		0.8619	0.0132731	0.0106869	0.2141	TRUE	0.00105581	33.139	21.8219
25163	IDP dMRI TBSS MO Inferior cerebellar peduncle L	rs4871697	C	A		C	A		0.47395	0.04919	0.0097859	5.03e-07		0.4784	-0.0135814	0.0073018	0.0628304	TRUE	0.00120654	37.8757	25.2669
25163	IDP dMRI TBSS MO Inferior cerebellar peduncle L	rs9608806	A	G		A	G		0.38086	0.051595	0.010063	2.97e-07		0.3667	-4.5e-05	0.00749797	0.9949	TRUE	0.00125545	39.4129	26.2882
25164	IDP dMRI TBSS MO Superior cerebellar peduncle R	rs12694079	G	A		G	A		0.66679	-0.061114	0.010367	3.8e-09		0.6673	-0.0168092	0.00767895	0.0286003	TRUE	0.00165966	52.1234	34.7516
25164	IDP dMRI TBSS MO Superior cerebellar peduncle R	rs1354269	C	T		C	T		0.37971	0.046804	0.010157	4.09e-06		0.3857	-0.0032964	0.00739104	0.6557	TRUE	0.00103191	32.388	21.2342
25164	IDP dMRI TBSS MO Superior cerebellar peduncle R	rs6677071	C	T		C	T		0.60448	-0.048895	0.010104	1.31e-06		0.5796	-0.00264874	0.00731697	0.717599	TRUE	0.00114317	35.8838	23.4176
25164	IDP dMRI TBSS MO Superior cerebellar peduncle R	rs7188289	T	C		T	C		0.96734	-0.15358	0.027712	3.03e-08		0.9704	0.017611	0.0221522	0.4268	TRUE	0.00149037	46.7989	30.7138
25164	IDP dMRI TBSS MO Superior cerebellar peduncle R	rs7215920	C	A		C	A		0.048898	-0.11345	0.022944	7.69e-07		0.0536	-0.00722153	0.0159768	0.6516	TRUE	0.00119717	37.5812	24.4495
25165	IDP dMRI TBSS MO Superior cerebellar peduncle L	rs12544233	A	G		A	G		0.33545	0.049499	0.010388	1.9e-06		0.3425	-0.00360608	0.00794291	0.649999	TRUE	0.00109239	34.2883	22.7054
25165	IDP dMRI TBSS MO Superior cerebellar peduncle L	rs12640625	C	T		C	T		0.53792	0.046387	0.0098223	2.34e-06		0.5534	0.0141366	0.00728691	0.0523697	TRUE	0.00106969	33.5749	22.3031
25165	IDP dMRI TBSS MO Superior cerebellar peduncle L	rs1463810	T	C		T	C		0.29074	0.052511	0.010807	1.19e-06		0.3055	0.0130805	0.00780926	0.0939593	TRUE	0.00113721	35.6967	23.6097
25165	IDP dMRI TBSS MO Superior cerebellar peduncle L	rs1542392	A	G		A	G		0.28811	-0.049635	0.010817	4.49e-06		0.3136	0.00601835	0.00779579	0.4401	TRUE	0.0010106	31.7183	21.0553
25165	IDP dMRI TBSS MO Superior cerebellar peduncle L	rs60499698	A	G		A	G		0.042967	0.1141	0.024105	2.22e-06		0.0421	-0.0292594	0.0188164	0.12	TRUE	0.00107069	33.6064	22.4056
25165	IDP dMRI TBSS MO Superior cerebellar peduncle L	rs61316719	G	A		G	A		0.099881	0.088107	0.016396	7.8e-08		0.1073	-0.039282	0.0116772	0.000766902	TRUE	0.00139583	43.8261	28.8765
25165	IDP dMRI TBSS MO Superior cerebellar peduncle L	rs6435364	A	G		A	G		0.29864	0.057798	0.010645	5.71e-08		0.2952	0.0200554	0.0080286	0.0125	TRUE	0.00139941	43.9386	29.4805
25165	IDP dMRI TBSS MO Superior cerebellar peduncle L	rs7844613	T	C		T	C		0.24712	0.05419	0.011292	1.61e-06		0.2351	0.0185654	0.00851236	0.0291501	TRUE	0.0010927	34.2981	23.0301
25166	IDP dMRI TBSS MO Cerebral peduncle R	rs10875443	G	A		G	A		0.4158	-0.047129	0.0099105	1.99e-06		0.4094	-0.00485644	0.00732494	0.507	TRUE	0.00107908	33.8699	22.6144
25166	IDP dMRI TBSS MO Cerebral peduncle R	rs11042811	T	C		T	C		0.46099	0.048105	0.0098183	9.68e-07		0.4767	-0.000929477	0.00731872	0.8987	TRUE	0.00115	36.0987	24.0053
25166	IDP dMRI TBSS MO Cerebral peduncle R	rs11062784	G	A		G	A		0.51845	-0.04618	0.010031	4.18e-06		0.5263	9.49e-05	0.00730119	0.9894	TRUE	0.00106484	33.4227	21.1943
25166	IDP dMRI TBSS MO Cerebral peduncle R	rs12969552	A	G		A	G		0.63288	0.046536	0.010177	4.84e-06		0.6139	0.00543695	0.00766847	0.4783	TRUE	0.00100632	31.584	20.9093
25166	IDP dMRI TBSS MO Cerebral peduncle R	rs1397886	T	A		T	A		0.37359	-0.046367	0.010145	4.9e-06		0.3633	-0.00662112	0.00753256	0.3792	TRUE	0.00100624	31.5815	20.8888
25166	IDP dMRI TBSS MO Cerebral peduncle R	rs215839	A	C		A	C		0.62173	-0.046408	0.01009	4.26e-06		0.6411	0.00230713	0.00758925	0.760801	TRUE	0.00101302	31.7945	21.1545
25166	IDP dMRI TBSS MO Cerebral peduncle R	rs2241275	G	A		G	A		0.464	-0.055667	0.0097626	1.2e-08		0.4652	-0.00370766	0.00722741	0.608199	TRUE	0.00154138	48.4029	32.5136
25166	IDP dMRI TBSS MO Cerebral peduncle R	rs35647044	A	C		A	C		0.085048	0.087901	0.017595	5.91e-07		0.0834	0.0101328	0.0134032	0.4497	TRUE	0.00120249	37.7481	24.958
25166	IDP dMRI TBSS MO Cerebral peduncle R	rs4730682	C	T		C	T		0.4946	-0.05606	0.0098099	1.11e-08		0.495	0.00789601	0.0072374	0.2753	TRUE	0.00157118	49.3403	32.6571
25166	IDP dMRI TBSS MO Cerebral peduncle R	rs4954357	A	G		A	G		0.10572	0.081324	0.015904	3.19e-07		0.1148	-0.00803072	0.0113109	0.4776	TRUE	0.00125054	39.2586	26.1472
25166	IDP dMRI TBSS MO Cerebral peduncle R	rs56188200	C	A		C	A		0.27187	0.060227	0.011052	5.11e-08		0.2691	0.00395389	0.00844849	0.64	TRUE	0.00143609	45.092	29.6962
25166	IDP dMRI TBSS MO Cerebral peduncle R	rs6470718	G	A		G	A		0.87671	-0.068702	0.014805	3.5e-06		0.8778	-0.0164827	0.0112895	0.1444	TRUE	0.00102036	32.025	21.5339
25166	IDP dMRI TBSS MO Cerebral peduncle R	rs6499216	A	C		A	C		0.22518	0.053858	0.01171	4.26e-06		0.2093	-0.010603	0.0089176	0.2344	TRUE	0.00101219	31.7683	21.1537
25166	IDP dMRI TBSS MO Cerebral peduncle R	rs737540	T	C		T	C		0.038018	0.12239	0.025802	2.12e-06		0.0383	-0.0164014	0.0194791	0.4	TRUE	0.00109567	34.3912	22.5001
25166	IDP dMRI TBSS MO Cerebral peduncle R	rs8080690	T	G		T	G		0.59642	-0.050304	0.0099771	4.65e-07		0.6026	-0.00976169	0.00761442	0.2	TRUE	0.0012182	38.2419	25.4212
25166	IDP dMRI TBSS MO Cerebral peduncle R	rs9880615	G	A		G	A		0.12302	-0.085318	0.014953	1.17e-08		0.1112	-0.00100183	0.0116492	0.9317	TRUE	0.00157064	49.3233	32.5555
25167	IDP dMRI TBSS MO Cerebral peduncle L	rs10047892	T	C		T	C		0.52426	-0.053933	0.0098004	3.77e-08		0.5224	-0.00680591	0.00720965	0.3449	TRUE	0.00145096	45.5595	30.2846
25167	IDP dMRI TBSS MO Cerebral peduncle L	rs11042811	T	C		T	C		0.46099	0.054608	0.0098167	2.69e-08		0.4767	-0.000929477	0.00731872	0.8987	TRUE	0.00148194	46.5337	30.9444
25167	IDP dMRI TBSS MO Cerebral peduncle L	rs116384530	G	A		G	A		0.037519	-0.15364	0.02563	2.07e-09		0.0344	-0.0279489	0.0203709	0.17	TRUE	0.00170483	53.5446	35.9345
25167	IDP dMRI TBSS MO Cerebral peduncle L	rs118125316	T	G		T	G		0.030294	-0.13365	0.028609	3.01e-06		0.029	-0.00918525	0.0222943	0.68	TRUE	0.00104946	32.9392	21.8239
25167	IDP dMRI TBSS MO Cerebral peduncle L	rs2237075	C	T		C	T		0.26046	0.051503	0.011153	3.9e-06		0.2697	-0.00972335	0.0081231	0.2312	TRUE	0.00102187	32.0726	21.3246
25167	IDP dMRI TBSS MO Cerebral peduncle L	rs36187918	A	G		A	G		0.54068	0.049693	0.0098325	4.37e-07		0.5731	0.00056631	0.00735467	0.9383	TRUE	0.00122652	38.5037	25.5424
25167	IDP dMRI TBSS MO Cerebral peduncle L	rs3936052	G	A		G	A		0.42431	-0.050217	0.0099216	4.2e-07		0.4407	0.00425018	0.00726526	0.5583	TRUE	0.00123198	38.6751	25.6176
25167	IDP dMRI TBSS MO Cerebral peduncle L	rs73111888	C	T		C	T		0.10877	-0.072984	0.015885	4.36e-06		0.1114	-0.0068269	0.0117503	0.5611	TRUE	0.00103272	32.4135	21.1096
25167	IDP dMRI TBSS MO Cerebral peduncle L	rs737540	T	C		T	C		0.038018	0.12944	0.025801	5.29e-07		0.0383	-0.0164014	0.0194791	0.4	TRUE	0.00122553	38.4724	25.1689
25167	IDP dMRI TBSS MO Cerebral peduncle L	rs9853123	G	C		G	C		0.096766	-0.089699	0.016699	7.89e-08		0.0849	-0.0127735	0.0132919	0.3367	TRUE	0.00140646	44.1603	28.8532
25168	IDP dMRI TBSS MO Anterior limb of internal capsule R	rs10442693	A	G		A	G		0.529	-0.048065	0.0099084	1.24e-06		0.4956	0.00273358	0.00723168	0.7053	TRUE	0.00115124	36.1375	23.5316
25168	IDP dMRI TBSS MO Anterior limb of internal capsule R	rs11701963	A	G		A	G		0.065487	-0.10203	0.01981	2.62e-07		0.0638	0.0200637	0.0150855	0.1835	TRUE	0.00127417	40.0012	26.5269
25168	IDP dMRI TBSS MO Anterior limb of internal capsule R	rs12146713	C	T		C	T		0.094205	0.10044	0.016696	1.82e-09		0.0837	0.0204168	0.013584	0.1328	TRUE	0.00172166	54.074	36.19
25168	IDP dMRI TBSS MO Anterior limb of internal capsule R	rs1450270	C	T		C	T		0.52113	0.047788	0.009898	1.39e-06		0.5479	-0.0066148	0.00724512	0.3614	TRUE	0.00113981	35.7783	23.31
25168	IDP dMRI TBSS MO Anterior limb of internal capsule R	rs17708450	C	T		C	T		0.18387	0.061284	0.01271	1.43e-06		0.1931	-0.00258056	0.00924931	0.7804	TRUE	0.00112718	35.3816	23.2489
25168	IDP dMRI TBSS MO Anterior limb of internal capsule R	rs1806949	C	T		C	T		0.56507	0.052687	0.0099158	1.09e-07		0.5647	0.00912249	0.00760207	0.23	TRUE	0.00136445	42.8395	28.2326
25168	IDP dMRI TBSS MO Anterior limb of internal capsule R	rs1881391	A	G		A	G		0.38711	-0.05095	0.010109	4.69e-07		0.3995	-0.00118655	0.00736989	0.8723	TRUE	0.00123179	38.6691	25.4022
25168	IDP dMRI TBSS MO Anterior limb of internal capsule R	rs2761907	C	T		C	T		0.6541	-0.047642	0.010311	3.85e-06		0.6441	0.00190082	0.0079201	0.81	TRUE	0.00102708	32.2362	21.349
25168	IDP dMRI TBSS MO Anterior limb of internal capsule R	rs4141741	T	C		T	C		0.3791	0.057451	0.010088	1.25e-08		0.3615	-0.00693183	0.00750198	0.3557	TRUE	0.00155382	48.7943	32.4328
25168	IDP dMRI TBSS MO Anterior limb of internal capsule R	rs4150230	C	G		C	G		0.23184	-0.064734	0.011699	3.18e-08		0.2268	0.00172847	0.00881874	0.8446	TRUE	0.00149257	46.868	30.6173
25168	IDP dMRI TBSS MO Anterior limb of internal capsule R	rs59397780	C	T		C	T		0.6125	-0.045846	0.010026	4.84e-06		0.5721	-0.00323307	0.00729812	0.6579	TRUE	0.000997725	31.3139	20.9097
25168	IDP dMRI TBSS MO Anterior limb of internal capsule R	rs668799	T	C		T	C		0.27733	0.055405	0.010887	3.63e-07		0.2624	0.0263977	0.00843915	0.00176202	TRUE	0.00123045	38.6271	25.8989
25168	IDP dMRI TBSS MO Anterior limb of internal capsule R	rs754593	A	G		A	G		0.59904	-0.048434	0.0099572	1.16e-06		0.5929	0.00666019	0.00758563	0.38	TRUE	0.00112691	35.3729	23.6606
25168	IDP dMRI TBSS MO Anterior limb of internal capsule R	rs9938275	T	C		T	C		0.62713	0.053244	0.01009	1.33e-07		0.6255	0.00406442	0.00775652	0.6	TRUE	0.00132583	41.6251	27.8458
25169	IDP dMRI TBSS MO Anterior limb of internal capsule L	rs113941523	C	T		C	T		0.11703	-0.072354	0.015355	2.47e-06		0.1082	-0.000611998	0.012	0.9594	TRUE	0.00108193	33.9595	22.2037
25169	IDP dMRI TBSS MO Anterior limb of internal capsule L	rs11662416	G	T		G	T		0.42654	0.049092	0.0098765	6.73e-07		0.4011	-0.00141528	0.00737123	0.8476	TRUE	0.001179	37.01	24.7067
25169	IDP dMRI TBSS MO Anterior limb of internal capsule L	rs143408781	C	T		C	T		0.048661	0.10611	0.022942	3.77e-06		0.0445	0	0.018245	1	TRUE	0.00104246	32.7194	21.3919
25169	IDP dMRI TBSS MO Anterior limb of internal capsule L	rs1450270	C	T		C	T		0.52113	0.060275	0.0098947	1.14e-09		0.5479	-0.0066148	0.00724512	0.3614	TRUE	0.00181329	56.9573	37.1081
[truncated: 27,116 more rows]

## Sheet: Table S2
Table S2 The initial analysis's results of the MR analysis of the IDPs with epilepsy
UKBID	Exposure(IDP short name)	Category name	Methods	nSNPs	OR(95%CI)	P value	P_FDR	Heterogeneity			Pleiotropy
								Q	Q_pval		egger_intercept	P value
25502	IDP dMRI ProbtrackX FA ilf l	WM tract FA	Inverse variance weighted	14	0.86(0.81, 0.93)	2.87987e-05	0.103618	15.5954	0.271668		0.00236301	0.698878
25502	IDP dMRI ProbtrackX FA ilf l	WM tract FA	Weighted median	14	0.87(0.79, 0.95)	0.00285837	0.327487
25502	IDP dMRI ProbtrackX FA ilf l	WM tract FA	Weighted mode	14	0.87(0.79, 0.96)	0.0137794	0.998837
25502	IDP dMRI ProbtrackX FA ilf l	WM tract FA	MR Egger	14	0.84(0.71, 0.99)	0.0640333	0.994929
25627	IDP dMRI ProbtrackX L3 cgc l	WM tract diffusivity	Inverse variance weighted	14	1.13(1.06, 1.21)	0.000165914	0.191546	8.08911	0.837747		-0.00510841	0.484971
25627	IDP dMRI ProbtrackX L3 cgc l	WM tract diffusivity	Weighted median	14	1.16(1.06, 1.27)	0.00142253	0.327192
25627	IDP dMRI ProbtrackX L3 cgc l	WM tract diffusivity	Weighted mode	14	1.17(1.04, 1.33)	0.0266392	0.998837
25627	IDP dMRI ProbtrackX L3 cgc l	WM tract diffusivity	MR Egger	14	1.22(0.99, 1.52)	0.0902724	0.994929
25058	IDP dMRI TBSS FA Genu of corpus callosum	WM tract FA	Inverse variance weighted	20	0.89(0.84, 0.95)	0.000316129	0.191546	18.3739	0.497609		-0.00445428	0.592167
25058	IDP dMRI TBSS FA Genu of corpus callosum	WM tract FA	Weighted mode	20	0.81(0.69, 0.95)	0.0172622	0.998837
25058	IDP dMRI TBSS FA Genu of corpus callosum	WM tract FA	Weighted median	20	0.90(0.82, 0.99)	0.0345686	0.566115
25058	IDP dMRI TBSS FA Genu of corpus callosum	WM tract FA	MR Egger	20	0.96(0.73, 1.26)	0.773745	0.994929
25066	IDP dMRI TBSS FA Inferior cerebellar peduncle R	WM tract FA	Inverse variance weighted	17	0.88(0.81, 0.94)	0.000499087	0.191546	19.2757	0.254624		0.00739795	0.413689
25066	IDP dMRI TBSS FA Inferior cerebellar peduncle R	WM tract FA	Weighted median	17	0.85(0.77, 0.94)	0.00133608	0.327192
25066	IDP dMRI TBSS FA Inferior cerebellar peduncle R	WM tract FA	Weighted mode	17	0.82(0.68, 0.99)	0.0560712	0.998837
25066	IDP dMRI TBSS FA Inferior cerebellar peduncle R	WM tract FA	MR Egger	17	0.78(0.60, 1.03)	0.0988884	0.994929
25347	IDP dMRI TBSS ICVF Body of corpus callosum	WM tract ICVF	Inverse variance weighted	26	0.93(0.89, 0.97)	0.000443669	0.191546	21.5335	0.662515		0.00588325	0.160167
25347	IDP dMRI TBSS ICVF Body of corpus callosum	WM tract ICVF	Weighted median	26	0.92(0.86, 0.97)	0.00479247	0.384258
25347	IDP dMRI TBSS ICVF Body of corpus callosum	WM tract ICVF	MR Egger	26	0.86(0.77, 0.96)	0.0122696	0.994929
25347	IDP dMRI TBSS ICVF Body of corpus callosum	WM tract ICVF	Weighted mode	26	0.91(0.84, 0.98)	0.027151	0.998837
25229	IDP dMRI TBSS L1 Posterior thalamic radiation L	WM tract diffusivity	Weighted median	11	1.24(1.11, 1.39)	0.000213551	0.327192
25229	IDP dMRI TBSS L1 Posterior thalamic radiation L	WM tract diffusivity	Inverse variance weighted	11	1.17(1.08, 1.27)	0.000226476	0.191546	10.8436	0.369833		-0.000726046	0.948526
25229	IDP dMRI TBSS L1 Posterior thalamic radiation L	WM tract diffusivity	Weighted mode	11	1.26(1.07, 1.50)	0.0213263	0.998837
25229	IDP dMRI TBSS L1 Posterior thalamic radiation L	WM tract diffusivity	MR Egger	11	1.18(0.84, 1.67)	0.359833	0.994929
25311	IDP dMRI TBSS L3 Cerebral peduncle L	WM tract diffusivity	Inverse variance weighted	8	1.19(1.08, 1.31)	0.000532368	0.191546	6.90862	0.438456		0.00011557	0.993143
25311	IDP dMRI TBSS L3 Cerebral peduncle L	WM tract diffusivity	Weighted median	8	1.15(1.00, 1.31)	0.0478608	0.664665
25311	IDP dMRI TBSS L3 Cerebral peduncle L	WM tract diffusivity	Weighted mode	8	1.18(0.99, 1.41)	0.114029	0.998837
25311	IDP dMRI TBSS L3 Cerebral peduncle L	WM tract diffusivity	MR Egger	8	1.18(0.79, 1.77)	0.439818	0.994929
25755	rfMRI amplitudes (ICA100 node 4)	rfMRI node amplitude	Inverse variance weighted	3	1.40(1.16, 1.69)	0.000398202	0.191546	1.28894	0.524942		-0.0171889	0.489575
25755	rfMRI amplitudes (ICA100 node 4)	rfMRI node amplitude	Weighted median	3	1.36(1.05, 1.76)	0.0196733	0.461833
25755	rfMRI amplitudes (ICA100 node 4)	rfMRI node amplitude	Weighted mode	3	1.33(1.00, 1.76)	0.188583	0.998837
25755	rfMRI amplitudes (ICA100 node 4)	rfMRI node amplitude	MR Egger	3	1.81(1.08, 3.05)	0.267575	0.994929
25753	rfMRI connectivity (ICA100 edge 434)	rfMRI connectivity	Inverse variance weighted	3	0.72(0.60, 0.87)	0.00047051	0.191546	1.40986	0.494144		-0.0120701	0.569884
25753	rfMRI connectivity (ICA100 edge 434)	rfMRI connectivity	Weighted median	3	0.76(0.60, 0.98)	0.0312058	0.559263
25753	rfMRI connectivity (ICA100 edge 434)	rfMRI connectivity	Weighted mode	3	0.78(0.59, 1.03)	0.224765	0.998837
25753	rfMRI connectivity (ICA100 edge 434)	rfMRI connectivity	MR Egger	3	0.88(0.52, 1.49)	0.720492	0.994929
25752	rfMRI connectivity (ICA25 edge 204)	rfMRI connectivity	Inverse variance weighted	3	1.37(1.15, 1.63)	0.000496177	0.191546	1.96614	0.37416		-0.0545885	0.40649
25752	rfMRI connectivity (ICA25 edge 204)	rfMRI connectivity	Weighted median	3	1.35(1.07, 1.69)	0.0103643	0.416678
25752	rfMRI connectivity (ICA25 edge 204)	rfMRI connectivity	Weighted mode	3	1.35(0.99, 1.83)	0.196009	0.998837
25752	rfMRI connectivity (ICA25 edge 204)	rfMRI connectivity	MR Egger	3	3.94(0.84, 18.56)	0.333045	0.994929
27353	aparc-a2009s lh area G-pariet-inf-Angular	cortical area	Inverse variance weighted	7	0.83(0.71, 0.96)	0.0152599	0.476912	10.0174	0.123923		0.00755199	0.744106
27353	aparc-a2009s lh area G-pariet-inf-Angular	cortical area	Weighted median	7	0.90(0.75, 1.08)	0.266641	0.880627
27353	aparc-a2009s lh area G-pariet-inf-Angular	cortical area	MR Egger	7	0.72(0.32, 1.63)	0.468349	0.994929
27353	aparc-a2009s lh area G-pariet-inf-Angular	cortical area	Weighted mode	7	0.98(0.71, 1.35)	0.915396	0.998837
27386	aparc-a2009s lh area S-oc-sup+transversal	cortical area	Inverse variance weighted	8	1.13(1.02, 1.26)	0.0253001	0.548373	7.00374	0.428491		-0.0152205	0.28318
27386	aparc-a2009s lh area S-oc-sup+transversal	cortical area	MR Egger	8	1.49(0.93, 2.36)	0.145151	0.994929
27386	aparc-a2009s lh area S-oc-sup+transversal	cortical area	Weighted median	8	1.10(0.95, 1.28)	0.190516	0.830366
27386	aparc-a2009s lh area S-oc-sup+transversal	cortical area	Weighted mode	8	1.04(0.81, 1.33)	0.776072	0.998837
27431	aparc-a2009s lh thickness G-precentral	cortical thickness	Weighted median	6	1.30(1.09, 1.54)	0.00273012	0.327192
27431	aparc-a2009s lh thickness G-precentral	cortical thickness	Inverse variance weighted	6	1.16(1.00, 1.35)	0.0489394	0.600969	7.07533	0.215098		-0.00450451	0.948157
27431	aparc-a2009s lh thickness G-precentral	cortical thickness	Weighted mode	6	1.32(0.98, 1.77)	0.130422	0.998837
27431	aparc-a2009s lh thickness G-precentral	cortical thickness	MR Egger	6	1.27(0.10, 16.46)	0.862787	0.994929
27458	aparc-a2009s lh thickness S-intrapariet+P-trans	cortical thickness	Inverse variance weighted	8	1.19(1.07, 1.33)	0.00185613	0.325604	6.06634	0.532025		-0.00531838	0.745294
27458	aparc-a2009s lh thickness S-intrapariet+P-trans	cortical thickness	Weighted median	8	1.16(1.00, 1.35)	0.0546513	0.698492
27458	aparc-a2009s lh thickness S-intrapariet+P-trans	cortical thickness	MR Egger	8	1.31(0.75, 2.26)	0.378541	0.994929
27458	aparc-a2009s lh thickness S-intrapariet+P-trans	cortical thickness	Weighted mode	8	1.12(0.87, 1.45)	0.395815	0.998837
27475	aparc-a2009s lh thickness S-temporal-sup	cortical thickness	Inverse variance weighted	7	1.14(1.01, 1.30)	0.0412207	0.597418	6.80597	0.339164		-0.0115176	0.500222
27475	aparc-a2009s lh thickness S-temporal-sup	cortical thickness	MR Egger	7	1.39(0.81, 2.40)	0.287531	0.994929
27475	aparc-a2009s lh thickness S-temporal-sup	cortical thickness	Weighted median	7	1.08(0.91, 1.29)	0.366718	0.917463
27475	aparc-a2009s lh thickness S-temporal-sup	cortical thickness	Weighted mode	7	1.09(0.85, 1.40)	0.510552	0.998837
27476	aparc-a2009s lh thickness S-temporal-transverse	cortical thickness	Weighted median	5	1.26(1.05, 1.52)	0.0121157	0.417926
27476	aparc-a2009s lh thickness S-temporal-transverse	cortical thickness	Inverse variance weighted	5	1.22(1.01, 1.47)	0.0349548	0.59294	8.47324	0.0757024		0.00963981	0.733966
27476	aparc-a2009s lh thickness S-temporal-transverse	cortical thickness	Weighted mode	5	1.27(1.02, 1.57)	0.0987102	0.998837
27476	aparc-a2009s lh thickness S-temporal-transverse	cortical thickness	MR Egger	5	1.04(0.42, 2.53)	0.943855	0.994929
27482	aparc-a2009s lh volume G+S-cingul-Ant	regional and tissue volume	Inverse variance weighted	4	1.19(1.01, 1.39)	0.0336039	0.59294	2.55897	0.464728		-0.0195059	0.526135
27482	aparc-a2009s lh volume G+S-cingul-Ant	regional and tissue volume	Weighted median	4	1.16(0.94, 1.42)	0.158385	0.81363
27482	aparc-a2009s lh volume G+S-cingul-Ant	regional and tissue volume	MR Egger	4	1.69(0.67, 4.22)	0.381348	0.994929
27482	aparc-a2009s lh volume G+S-cingul-Ant	regional and tissue volume	Weighted mode	4	1.12(0.85, 1.47)	0.480089	0.998837
27489	aparc-a2009s lh volume G-front-inf-Orbital	regional and tissue volume	Inverse variance weighted	3	1.22(1.02, 1.46)	0.0267878	0.552607	0.261842	0.877287		0.00948173	0.698915
27489	aparc-a2009s lh volume G-front-inf-Orbital	regional and tissue volume	Weighted median	3	1.25(1.00, 1.56)	0.0512762	0.671404
27489	aparc-a2009s lh volume G-front-inf-Orbital	regional and tissue volume	Weighted mode	3	1.26(0.98, 1.63)	0.217532	0.998837
27489	aparc-a2009s lh volume G-front-inf-Orbital	regional and tissue volume	MR Egger	3	1.07(0.62, 1.85)	0.8487	0.994929
27567	aparc-a2009s rh area G-Ins-lg+S-cent-ins	cortical area	Inverse variance weighted	4	1.17(1.00, 1.36)	0.0429147	0.597418	2.60358	0.456863		0.000303269	0.990931
27567	aparc-a2009s rh area G-Ins-lg+S-cent-ins	cortical area	Weighted median	4	1.15(0.96, 1.39)	0.138345	0.807102
27567	aparc-a2009s rh area G-Ins-lg+S-cent-ins	cortical area	Weighted mode	4	1.07(0.83, 1.38)	0.63311	0.998837
27567	aparc-a2009s rh area G-Ins-lg+S-cent-ins	cortical area	MR Egger	4	1.16(0.51, 2.63)	0.753851	0.994929
27584	aparc-a2009s rh area G-temp-sup-Lateral	cortical area	Inverse variance weighted	6	1.14(1.01, 1.30)	0.0370798	0.592947	2.1854	0.822943		-0.0074267	0.716227
27584	aparc-a2009s rh area G-temp-sup-Lateral	cortical area	Weighted median	6	1.17(1.00, 1.38)	0.0502096	0.671404
27584	aparc-a2009s rh area G-temp-sup-Lateral	cortical area	Weighted mode	6	1.18(0.93, 1.48)	0.230509	0.998837
27584	aparc-a2009s rh area G-temp-sup-Lateral	cortical area	MR Egger	6	1.29(0.69, 2.44)	0.46993	0.994929
27591	aparc-a2009s rh area Lat-Fis-post	cortical area	Inverse variance weighted	12	1.12(1.03, 1.22)	0.0100042	0.419493	10.4555	0.489943		0.00478351	0.671031
27591	aparc-a2009s rh area Lat-Fis-post	cortical area	Weighted median	12	1.14(1.01, 1.28)	0.0326296	0.562949
27591	aparc-a2009s rh area Lat-Fis-post	cortical area	Weighted mode	12	1.17(0.96, 1.42)	0.138838	0.998837
27591	aparc-a2009s rh area Lat-Fis-post	cortical area	MR Egger	12	1.03(0.70, 1.51)	0.884086	0.994929
27613	aparc-a2009s rh area S-orbital-med-olfact	cortical area	Inverse variance weighted	11	1.10(1.00, 1.21)	0.0446205	0.597418	12.6581	0.243418		0.00699754	0.45952
27613	aparc-a2009s rh area S-orbital-med-olfact	cortical area	Weighted median	11	1.09(0.97, 1.23)	0.135468	0.807102
27613	aparc-a2009s rh area S-orbital-med-olfact	cortical area	Weighted mode	11	1.07(0.90, 1.27)	0.438146	0.998837
27613	aparc-a2009s rh area S-orbital-med-olfact	cortical area	MR Egger	11	1.00(0.77, 1.30)	0.987813	0.997785
27717	aparc-a2009s rh volume G-occipital-middle	regional and tissue volume	Inverse variance weighted	9	1.11(1.01, 1.23)	0.0396087	0.597418	5.59784	0.692178		-0.0210426	0.116733
27717	aparc-a2009s rh volume G-occipital-middle	regional and tissue volume	MR Egger	9	1.63(1.06, 2.51)	0.0612505	0.994929
27717	aparc-a2009s rh volume G-occipital-middle	regional and tissue volume	Weighted median	9	1.13(0.99, 1.29)	0.0718669	0.723062
27717	aparc-a2009s rh volume G-occipital-middle	regional and tissue volume	Weighted mode	9	1.13(0.91, 1.41)	0.284587	0.998837
26768	aparc-Desikan lh thickness medialorbitofrontal	cortical thickness	Inverse variance weighted	4	1.26(1.08, 1.47)	0.00306032	0.333734	0.950846	0.813143		-0.00904602	0.659188
26768	aparc-Desikan lh thickness medialorbitofrontal	cortical thickness	Weighted median	4	1.24(1.03, 1.49)	0.0241266	0.496142
26768	aparc-Desikan lh thickness medialorbitofrontal	cortical thickness	Weighted mode	4	1.22(0.95, 1.58)	0.218071	0.998837
26768	aparc-Desikan lh thickness medialorbitofrontal	cortical thickness	MR Egger	4	1.43(0.86, 2.36)	0.298784	0.994929
26783	aparc-Desikan lh thickness superiorparietal	cortical thickness	Inverse variance weighted	11	1.13(1.02, 1.26)	0.0176483	0.503675	13.1368	0.216122		-0.0141531	0.499622
26783	aparc-Desikan lh thickness superiorparietal	cortical thickness	Weighted median	11	1.14(1.01, 1.30)	0.0398357	0.597565
26783	aparc-Desikan lh thickness superiorparietal	cortical thickness	Weighted mode	11	1.14(0.94, 1.38)	0.203864	0.998837
26783	aparc-Desikan lh thickness superiorparietal	cortical thickness	MR Egger	11	1.46(0.71, 2.99)	0.325501	0.994929
26787	aparc-Desikan lh thickness transversetemporal	cortical thickness	Weighted median	10	1.19(1.04, 1.37)	0.0120142	0.417926
26787	aparc-Desikan lh thickness transversetemporal	cortical thickness	Inverse variance weighted	10	1.13(1.02, 1.24)	0.017287	0.503675	6.9509	0.642231		-0.00629992	0.672765
26787	aparc-Desikan lh thickness transversetemporal	cortical thickness	Weighted mode	10	1.23(0.96, 1.58)	0.140671	0.998837
26787	aparc-Desikan lh thickness transversetemporal	cortical thickness	MR Egger	10	1.26(0.75, 2.11)	0.401748	0.994929
26793	aparc-Desikan lh volume entorhinal	regional and tissue volume	Inverse variance weighted	4	1.18(1.00, 1.39)	0.045927	0.597418	0.419954	0.93609		0.00863315	0.71135
26793	aparc-Desikan lh volume entorhinal	regional and tissue volume	Weighted median	4	1.18(0.98, 1.42)	0.0733351	0.725918
26793	aparc-Desikan lh volume entorhinal	regional and tissue volume	Weighted mode	4	1.22(0.97, 1.53)	0.189279	0.998837
26793	aparc-Desikan lh volume entorhinal	regional and tissue volume	MR Egger	4	1.02(0.51, 2.03)	0.961639	0.995598
26813	aparc-Desikan lh volume rostralanteriorcingulate	regional and tissue volume	Inverse variance weighted	6	0.86(0.76, 0.98)	0.0198464	0.520929	1.18628	0.946186		0.0134198	0.463897
26813	aparc-Desikan lh volume rostralanteriorcingulate	regional and tissue volume	Weighted median	6	0.84(0.72, 0.98)	0.0226191	0.477059
26813	aparc-Desikan lh volume rostralanteriorcingulate	regional and tissue volume	Weighted mode	6	0.83(0.67, 1.02)	0.128679	0.998837
26813	aparc-Desikan lh volume rostralanteriorcingulate	regional and tissue volume	MR Egger	6	0.70(0.42, 1.18)	0.25069	0.994929
26833	aparc-Desikan rh area lateralorbitofrontal	cortical area	Weighted median	9	1.24(1.08, 1.43)	0.00266946	0.327192
26833	aparc-Desikan rh area lateralorbitofrontal	cortical area	Weighted mode	9	1.27(1.05, 1.55)	0.0418747	0.998837
26833	aparc-Desikan rh area lateralorbitofrontal	cortical area	Inverse variance weighted	9	1.14(1.00, 1.30)	0.0424525	0.597418	14.8371	0.0623918		-0.0163416	0.429529
26833	aparc-Desikan rh area lateralorbitofrontal	cortical area	MR Egger	9	1.51(0.77, 2.96)	0.26653	0.994929
26846	aparc-Desikan rh area precuneus	cortical area	Weighted median	14	0.89(0.81, 0.99)	0.0279644	0.543695
26846	aparc-Desikan rh area precuneus	cortical area	Inverse variance weighted	14	0.92(0.85, 0.99)	0.0360264	0.59294	15.4066	0.282664		0.0137607	0.183815
26846	aparc-Desikan rh area precuneus	cortical area	MR Egger	14	0.74(0.55, 1.01)	0.0796396	0.994929
26846	aparc-Desikan rh area precuneus	cortical area	Weighted mode	14	0.90(0.77, 1.06)	0.223128	0.998837
26893	aparc-Desikan rh volume cuneus	regional and tissue volume	Inverse variance weighted	19	1.06(1.00, 1.13)	0.0472518	0.598079	10.1132	0.928148		-0.00281862	0.604409
26893	aparc-Desikan rh volume cuneus	regional and tissue volume	Weighted median	19	1.09(1.00, 1.19)	0.0618341	0.710982
26893	aparc-Desikan rh volume cuneus	regional and tissue volume	Weighted mode	19	1.10(0.98, 1.22)	0.113615	0.998837
26893	aparc-Desikan rh volume cuneus	regional and tissue volume	MR Egger	19	1.11(0.94, 1.31)	0.243166	0.994929
26907	aparc-Desikan rh volume parsorbitalis	regional and tissue volume	Inverse variance weighted	9	1.12(1.02, 1.23)	0.0230213	0.531884	6.72402	0.566681		0.00586356	0.685045
26907	aparc-Desikan rh volume parsorbitalis	regional and tissue volume	Weighted median	9	1.13(0.99, 1.29)	0.0597286	0.707046
26907	aparc-Desikan rh volume parsorbitalis	regional and tissue volume	Weighted mode	9	1.14(0.93, 1.39)	0.256161	0.998837
26907	aparc-Desikan rh volume parsorbitalis	regional and tissue volume	MR Egger	9	1.01(0.62, 1.63)	0.970155	0.995598
26916	aparc-Desikan rh volume superiorfrontal	regional and tissue volume	Inverse variance weighted	6	1.17(1.04, 1.33)	0.0112923	0.419493	1.68777	0.890436		-0.0109999	0.703457
26916	aparc-Desikan rh volume superiorfrontal	regional and tissue volume	Weighted median	6	1.17(1.00, 1.37)	0.0464367	0.653373
26916	aparc-Desikan rh volume superiorfrontal	regional and tissue volume	Weighted mode	6	1.17(0.94, 1.46)	0.215162	0.998837
26916	aparc-Desikan rh volume superiorfrontal	regional and tissue volume	MR Egger	6	1.43(0.55, 3.71)	0.502578	0.994929
27203	aparc-DKTatlas lh thickness transversetemporal	cortical thickness	Weighted median	9	1.19(1.03, 1.37)	0.0149719	0.460344
27203	aparc-DKTatlas lh thickness transversetemporal	cortical thickness	Inverse variance weighted	9	1.11(1.00, 1.23)	0.0421839	0.597418	6.38469	0.604224		-0.00772258	0.612123
27203	aparc-DKTatlas lh thickness transversetemporal	cortical thickness	Weighted mode	9	1.22(0.94, 1.59)	0.179722	0.998837
27203	aparc-DKTatlas lh thickness transversetemporal	cortical thickness	MR Egger	9	1.28(0.76, 2.14)	0.385575	0.994929
27231	aparc-DKTatlas lh volume superiorparietal	regional and tissue volume	Weighted median	11	1.17(1.04, 1.32)	0.00722258	0.384258
27231	aparc-DKTatlas lh volume superiorparietal	regional and tissue volume	Inverse variance weighted	11	1.10(1.01, 1.20)	0.0252058	0.548373	10.2363	0.420013		-6.72353e-05	0.996589
27231	aparc-DKTatlas lh volume superiorparietal	regional and tissue volume	Weighted mode	11	1.21(0.99, 1.48)	0.0903239	0.998837
27231	aparc-DKTatlas lh volume superiorparietal	regional and tissue volume	MR Egger	11	1.10(0.66, 1.85)	0.715264	0.994929
27245	aparc-DKTatlas rh area lateralorbitofrontal	cortical area	Inverse variance weighted	12	1.13(1.04, 1.24)	0.00632251	0.367288	14.0889	0.228115		-0.0179033	0.198812
27245	aparc-DKTatlas rh area lateralorbitofrontal	cortical area	Weighted median	12	1.11(0.99, 1.25)	0.0764196	0.728567
27245	aparc-DKTatlas rh area lateralorbitofrontal	cortical area	MR Egger	12	1.51(1.00, 2.29)	0.081481	0.994929
27245	aparc-DKTatlas rh area lateralorbitofrontal	cortical area	Weighted mode	12	1.01(0.82, 1.25)	0.905548	0.998837
26951	aparc-pial lh area superiorparietal	cortical area	Weighted median	8	1.20(1.06, 1.36)	0.00524411	0.384258
26951	aparc-pial lh area superiorparietal	cortical area	Inverse variance weighted	8	1.13(1.03, 1.24)	0.00918924	0.398348	6.03531	0.535632		-0.0267035	0.232763
26951	aparc-pial lh area superiorparietal	cortical area	Weighted mode	8	1.22(1.02, 1.46)	0.0624302	0.998837
26951	aparc-pial lh area superiorparietal	cortical area	MR Egger	8	1.71(0.92, 3.19)	0.139271	0.994929
26965	aparc-pial rh area isthmuscingulate	cortical area	Inverse variance weighted	7	1.13(1.01, 1.27)	0.0381814	0.597289	6.25868	0.394845		-0.0154638	0.490167
26965	aparc-pial rh area isthmuscingulate	cortical area	MR Egger	7	1.47(0.72, 3.01)	0.335161	0.994929
26965	aparc-pial rh area isthmuscingulate	cortical area	Weighted median	7	1.07(0.92, 1.25)	0.359676	0.917463
26965	aparc-pial rh area isthmuscingulate	cortical area	Weighted mode	7	1.08(0.85, 1.37)	0.55755	0.998837
26972	aparc-pial rh area paracentral	cortical area	Inverse variance weighted	5	0.87(0.76, 1.00)	0.0470809	0.598079	3.11203	0.539255		0.00671008	0.624076
26972	aparc-pial rh area paracentral	cortical area	MR Egger	5	0.78(0.50, 1.20)	0.337769	0.994929
26972	aparc-pial rh area paracentral	cortical area	Weighted median	5	0.91(0.76, 1.10)	0.340807	0.913554
26972	aparc-pial rh area paracentral	cortical area	Weighted mode	5	0.92(0.71, 1.19)	0.564329	0.998837
26510	aseg global intensity CC-Mid-Posterior	regional and tissue intensity	Inverse variance weighted	4	0.89(0.79, 1.00)	0.0447801	0.597418	1.6101	0.657101		-0.00114365	0.975515
26510	aseg global intensity CC-Mid-Posterior	regional and tissue intensity	Weighted median	4	0.87(0.75, 1.00)	0.0503476	0.671404
26510	aseg global intensity CC-Mid-Posterior	regional and tissue intensity	Weighted mode	4	0.86(0.74, 1.01)	0.15512	0.998837
26510	aseg global intensity CC-Mid-Posterior	regional and tissue intensity	MR Egger	4	0.90(0.40, 2.00)	0.820943	0.994929
26519	aseg global volume SupraTentorial	regional and tissue volume	Inverse variance weighted	24	0.93(0.88, 0.99)	0.0153757	0.476912	19.6662	0.661954		0.00599752	0.431913
26519	aseg global volume SupraTentorial	regional and tissue volume	Weighted median	24	0.93(0.86, 1.00)	0.0526087	0.680519
26519	aseg global volume SupraTentorial	regional and tissue volume	Weighted mode	24	0.90(0.80, 1.03)	0.136194	0.998837
26519	aseg global volume SupraTentorial	regional and tissue volume	MR Egger	24	0.84(0.65, 1.09)	0.198259	0.994929
26549	aseg lh intensity VentralDC	regional and tissue intensity	Weighted median	6	0.77(0.65, 0.91)	0.0027538	0.327192
26549	aseg lh intensity VentralDC	regional and tissue intensity	Inverse variance weighted	6	0.78(0.66, 0.93)	0.00489141	0.362044	9.82288	0.0804124		0.00441357	0.815105
26549	aseg lh intensity VentralDC	regional and tissue intensity	Weighted mode	6	0.79(0.61, 1.03)	0.135949	0.998837
26549	aseg lh intensity VentralDC	regional and tissue intensity	MR Egger	6	0.72(0.39, 1.34)	0.362174	0.994929
26595	aseg rh volume Accumbens-area	regional and tissue volume	Weighted median	10	0.85(0.74, 0.98)	0.0249259	0.50609
26595	aseg rh volume Accumbens-area	regional and tissue volume	Inverse variance weighted	10	0.89(0.80, 1.00)	0.0427902	0.597418	11.3876	0.250074		0.0123495	0.589189
26595	aseg rh volume Accumbens-area	regional and tissue volume	Weighted mode	10	0.83(0.65, 1.06)	0.175519	0.998837
26595	aseg rh volume Accumbens-area	regional and tissue volume	MR Egger	10	0.69(0.29, 1.68)	0.4395	0.994929
26589	aseg rh volume Thalamus-Proper	regional and tissue volume	Inverse variance weighted	8	0.87(0.79, 0.96)	0.00399051	0.356159	4.90219	0.671898		-0.00112137	0.939531
26589	aseg rh volume Thalamus-Proper	regional and tissue volume	Weighted median	8	0.85(0.75, 0.97)	0.0134092	0.438946
26589	aseg rh volume Thalamus-Proper	regional and tissue volume	Weighted mode	8	0.84(0.69, 1.02)	0.118826	0.998837
26589	aseg rh volume Thalamus-Proper	regional and tissue volume	MR Egger	8	0.88(0.57, 1.37)	0.596011	0.994929
27109	BA-exvivo rh area BA45	cortical area	Inverse variance weighted	9	0.91(0.83, 0.98)	0.0184862	0.507273	4.67442	0.79174		0.00651501	0.504553
27109	BA-exvivo rh area BA45	cortical area	Weighted median	9	0.89(0.81, 0.99)	0.0398625	0.597565
27109	BA-exvivo rh area BA45	cortical area	Weighted mode	9	0.90(0.79, 1.02)	0.135519	0.998837
27109	BA-exvivo rh area BA45	cortical area	MR Egger	9	0.84(0.67, 1.06)	0.178064	0.994929
27135	BA-exvivo rh volume BA6	regional and tissue volume	Inverse variance weighted	10	1.11(1.01, 1.21)	0.0360576	0.59294	10.6042	0.303816		0.000948874	0.915539
27135	BA-exvivo rh volume BA6	regional and tissue volume	Weighted median	10	1.09(0.97, 1.22)	0.166479	0.81363
27135	BA-exvivo rh volume BA6	regional and tissue volume	MR Egger	10	1.09(0.83, 1.43)	0.544875	0.994929
27135	BA-exvivo rh volume BA6	regional and tissue volume	Weighted mode	10	1.04(0.89, 1.21)	0.629219	0.998837
26630	HippSubfield lh volume molecular-layer-HP-body	regional and tissue volume	Weighted median	11	0.85(0.75, 0.97)	0.0142227	0.452117
26630	HippSubfield lh volume molecular-layer-HP-body	regional and tissue volume	Inverse variance weighted	11	0.90(0.82, 1.00)	0.0461596	0.597418	13.1466	0.215589		0.013067	0.381567
26630	HippSubfield lh volume molecular-layer-HP-body	regional and tissue volume	Weighted mode	11	0.81(0.64, 1.02)	0.105422	0.998837
26630	HippSubfield lh volume molecular-layer-HP-body	regional and tissue volume	MR Egger	11	0.72(0.45, 1.17)	0.222064	0.994929
26656	HippSubfield rh volume CA4-head	regional and tissue volume	Inverse variance weighted	14	1.09(1.00, 1.18)	0.0481574	0.598079	15.3326	0.287051		-0.00640175	0.689466
26656	HippSubfield rh volume CA4-head	regional and tissue volume	Weighted median	14	1.06(0.95, 1.18)	0.284893	0.892518
26656	HippSubfield rh volume CA4-head	regional and tissue volume	MR Egger	14	1.22(0.69, 2.15)	0.50167	0.994929
26656	HippSubfield rh volume CA4-head	regional and tissue volume	Weighted mode	14	1.03(0.85, 1.23)	0.788905	0.998837
25489	IDP dMRI ProbtrackX FA ar r	WM tract FA	Inverse variance weighted	5	0.87(0.79, 0.97)	0.013422	0.43902	2.09385	0.718503		0.0151851	0.346891
25489	IDP dMRI ProbtrackX FA ar r	WM tract FA	Weighted median	5	0.87(0.76, 0.99)	0.0306079	0.55741
25489	IDP dMRI ProbtrackX FA ar r	WM tract FA	Weighted mode	5	0.82(0.71, 0.95)	0.0607979	0.998837
25489	IDP dMRI ProbtrackX FA ar r	WM tract FA	MR Egger	5	0.73(0.52, 1.02)	0.162911	0.994929
25499	IDP dMRI ProbtrackX FA fmi	WM tract FA	Weighted median	13	0.90(0.83, 0.98)	0.0197394	0.461833
25499	IDP dMRI ProbtrackX FA fmi	WM tract FA	Inverse variance weighted	13	0.93(0.87, 1.00)	0.0448517	0.597418	14.6075	0.263607		0.0066003	0.380683
25499	IDP dMRI ProbtrackX FA fmi	WM tract FA	Weighted mode	13	0.89(0.81, 0.99)	0.0452593	0.998837
25499	IDP dMRI ProbtrackX FA fmi	WM tract FA	MR Egger	13	0.86(0.71, 1.04)	0.142239	0.994929
25500	IDP dMRI ProbtrackX FA ifo l	WM tract FA	Inverse variance weighted	11	0.91(0.85, 0.97)	0.00531272	0.367288	8.02509	0.626386		0.00957692	0.159115
25500	IDP dMRI ProbtrackX FA ifo l	WM tract FA	Weighted median	11	0.90(0.82, 0.98)	0.0201169	0.461833
25500	IDP dMRI ProbtrackX FA ifo l	WM tract FA	Weighted mode	11	0.87(0.79, 0.97)	0.0303753	0.998837
25500	IDP dMRI ProbtrackX FA ifo l	WM tract FA	MR Egger	11	0.81(0.69, 0.95)	0.031067	0.994929
25506	IDP dMRI ProbtrackX FA ml r	WM tract FA	Inverse variance weighted	14	1.11(1.02, 1.20)	0.0116591	0.419493	9.66918	0.720737		-0.00593031	0.449484
25506	IDP dMRI ProbtrackX FA ml r	WM tract FA	Weighted median	14	1.10(1.00, 1.22)	0.0586424	0.706247
25506	IDP dMRI ProbtrackX FA ml r	WM tract FA	MR Egger	14	1.22(0.95, 1.57)	0.152303	0.994929
25506	IDP dMRI ProbtrackX FA ml r	WM tract FA	Weighted mode	14	1.06(0.89, 1.27)	0.505067	0.998837
25507	IDP dMRI ProbtrackX FA ptr l	WM tract FA	Inverse variance weighted	11	0.88(0.81, 0.95)	0.000851903	0.242674	10.3556	0.409872		0.00846719	0.292107
25507	IDP dMRI ProbtrackX FA ptr l	WM tract FA	Weighted median	11	0.84(0.75, 0.93)	0.00135877	0.327192
25507	IDP dMRI ProbtrackX FA ptr l	WM tract FA	Weighted mode	11	0.82(0.71, 0.94)	0.0175459	0.998837
25507	IDP dMRI ProbtrackX FA ptr l	WM tract FA	MR Egger	11	0.78(0.62, 0.97)	0.055612	0.994929
25653	IDP dMRI ProbtrackX ICVF atr r	WM tract ICVF	Weighted median	16	0.90(0.83, 0.97)	0.00801233	0.385597
25653	IDP dMRI ProbtrackX ICVF atr r	WM tract ICVF	MR Egger	16	0.81(0.71, 0.94)	0.0122899	0.994929
25653	IDP dMRI ProbtrackX ICVF atr r	WM tract ICVF	Weighted mode	16	0.89(0.81, 0.97)	0.0146896	0.998837
25653	IDP dMRI ProbtrackX ICVF atr r	WM tract ICVF	Inverse variance weighted	16	0.93(0.87, 0.99)	0.0263765	0.552607	20.5188	0.152922		0.0103181	0.0639318
25657	IDP dMRI ProbtrackX ICVF cgh r	WM tract ICVF	Weighted median	15	0.90(0.83, 0.97)	0.0072564	0.384258
25657	IDP dMRI ProbtrackX ICVF cgh r	WM tract ICVF	Inverse variance weighted	15	0.92(0.86, 0.98)	0.00806666	0.390547	18.8111	0.172295		0.00159024	0.778662
25657	IDP dMRI ProbtrackX ICVF cgh r	WM tract ICVF	Weighted mode	15	0.89(0.81, 0.97)	0.0154904	0.998837
25657	IDP dMRI ProbtrackX ICVF cgh r	WM tract ICVF	MR Egger	15	0.90(0.78, 1.04)	0.168428	0.994929
25659	IDP dMRI ProbtrackX ICVF cst r	WM tract ICVF	Inverse variance weighted	19	0.92(0.87, 0.97)	0.00314341	0.333734	18.7963	0.40447		0.00681707	0.17033
25659	IDP dMRI ProbtrackX ICVF cst r	WM tract ICVF	Weighted median	19	0.89(0.82, 0.96)	0.00425098	0.384258
25659	IDP dMRI ProbtrackX ICVF cst r	WM tract ICVF	Weighted mode	19	0.87(0.80, 0.95)	0.00637816	0.998837
25659	IDP dMRI ProbtrackX ICVF cst r	WM tract ICVF	MR Egger	19	0.83(0.72, 0.96)	0.0235309	0.994929
25661	IDP dMRI ProbtrackX ICVF fmi	WM tract ICVF	Weighted median	21	0.91(0.85, 0.97)	0.00600989	0.384258
25661	IDP dMRI ProbtrackX ICVF fmi	WM tract ICVF	Inverse variance weighted	21	0.94(0.88, 0.99)	0.0212082	0.529967	30.5693	0.0611395		0.00593827	0.261452
25661	IDP dMRI ProbtrackX ICVF fmi	WM tract ICVF	Weighted mode	21	0.92(0.86, 0.99)	0.0425516	0.998837
25661	IDP dMRI ProbtrackX ICVF fmi	WM tract ICVF	MR Egger	21	0.87(0.76, 0.99)	0.0557796	0.994929
25662	IDP dMRI ProbtrackX ICVF ifo l	WM tract ICVF	Weighted median	23	0.91(0.85, 0.96)	0.00138595	0.327192
25662	IDP dMRI ProbtrackX ICVF ifo l	WM tract ICVF	Weighted mode	23	0.91(0.84, 0.98)	0.0180801	0.998837
25662	IDP dMRI ProbtrackX ICVF ifo l	WM tract ICVF	MR Egger	23	0.87(0.78, 0.97)	0.0208994	0.994929
25662	IDP dMRI ProbtrackX ICVF ifo l	WM tract ICVF	Inverse variance weighted	23	0.95(0.91, 1.00)	0.0423582	0.597418	26.5772	0.227725		0.00732504	0.0942937
25668	IDP dMRI ProbtrackX ICVF ml r	WM tract ICVF	Weighted median	18	0.88(0.82, 0.95)	0.000963081	0.327192
25668	IDP dMRI ProbtrackX ICVF ml r	WM tract ICVF	Inverse variance weighted	18	0.92(0.87, 0.98)	0.00660902	0.367288	19.6671	0.291607		0.00411906	0.460028
25668	IDP dMRI ProbtrackX ICVF ml r	WM tract ICVF	Weighted mode	18	0.87(0.79, 0.95)	0.00904297	0.998837
25668	IDP dMRI ProbtrackX ICVF ml r	WM tract ICVF	MR Egger	18	0.87(0.75, 1.02)	0.100852	0.994929
25671	IDP dMRI ProbtrackX ICVF slf l	WM tract ICVF	Weighted median	28	0.91(0.85, 0.98)	0.0076554	0.384258
25671	IDP dMRI ProbtrackX ICVF slf l	WM tract ICVF	Inverse variance weighted	28	0.94(0.89, 0.99)	0.0109378	0.419493	31.2497	0.26101		0.00532981	0.298573
25671	IDP dMRI ProbtrackX ICVF slf l	WM tract ICVF	Weighted mode	28	0.89(0.82, 0.97)	0.0159651	0.998837
25671	IDP dMRI ProbtrackX ICVF slf l	WM tract ICVF	MR Egger	28	0.87(0.76, 1.00)	0.0694333	0.994929
25673	IDP dMRI ProbtrackX ICVF str l	WM tract ICVF	Weighted mode	24	0.88(0.81, 0.96)	0.008013	0.998837
25673	IDP dMRI ProbtrackX ICVF str l	WM tract ICVF	Weighted median	24	0.91(0.84, 0.98)	0.00975317	0.416678
25673	IDP dMRI ProbtrackX ICVF str l	WM tract ICVF	MR Egger	24	0.84(0.74, 0.97)	0.0226156	0.994929
25673	IDP dMRI ProbtrackX ICVF str l	WM tract ICVF	Inverse variance weighted	24	0.94(0.90, 0.99)	0.0287981	0.569317	19.9696	0.643747		0.00787367	0.0923498
25712	IDP dMRI ProbtrackX ISOVF cst l	WM tract ISOVF	Inverse variance weighted	10	1.12(1.02, 1.23)	0.0212819	0.529967	7.67311	0.567395		-0.00558147	0.760527
25712	IDP dMRI ProbtrackX ISOVF cst l	WM tract ISOVF	Weighted median	10	1.11(0.98, 1.26)	0.095359	0.753176
25712	IDP dMRI ProbtrackX ISOVF cst l	WM tract ISOVF	Weighted mode	10	1.12(0.92, 1.37)	0.278903	0.998837
25712	IDP dMRI ProbtrackX ISOVF cst l	WM tract ISOVF	MR Egger	10	1.23(0.66, 2.32)	0.531466	0.994929
25590	IDP dMRI ProbtrackX L1 slf l	WM tract diffusivity	Inverse variance weighted	16	1.10(1.02, 1.19)	0.0120259	0.424206	18.9012	0.218247		-0.00924125	0.359654
25590	IDP dMRI ProbtrackX L1 slf l	WM tract diffusivity	Weighted median	16	1.12(1.01, 1.23)	0.0297324	0.549853
25590	IDP dMRI ProbtrackX L1 slf l	WM tract diffusivity	MR Egger	16	1.28(0.93, 1.76)	0.153512	0.994929
25590	IDP dMRI ProbtrackX L1 slf l	WM tract diffusivity	Weighted mode	16	1.13(0.95, 1.34)	0.193068	0.998837
25600	IDP dMRI ProbtrackX L2 cgc l	WM tract diffusivity	Inverse variance weighted	8	1.11(1.02, 1.21)	0.0114879	0.419493	4.41791	0.730578		-0.0165623	0.182632
25600	IDP dMRI ProbtrackX L2 cgc l	WM tract diffusivity	MR Egger	8	1.38(1.03, 1.86)	0.0739121	0.994929
25600	IDP dMRI ProbtrackX L2 cgc l	WM tract diffusivity	Weighted median	8	1.07(0.96, 1.20)	0.225835	0.853666
25600	IDP dMRI ProbtrackX L2 cgc l	WM tract diffusivity	Weighted mode	8	1.05(0.89, 1.22)	0.599761	0.998837
25607	IDP dMRI ProbtrackX L2 fmi	WM tract diffusivity	Inverse variance weighted	17	1.09(1.03, 1.15)	0.0023572	0.333734	10.598	0.833596		-0.00931031	0.142389
25607	IDP dMRI ProbtrackX L2 fmi	WM tract diffusivity	MR Egger	17	1.24(1.05, 1.46)	0.0256211	0.994929
25607	IDP dMRI ProbtrackX L2 fmi	WM tract diffusivity	Weighted median	17	1.08(1.00, 1.17)	0.0457775	0.653373
25607	IDP dMRI ProbtrackX L2 fmi	WM tract diffusivity	Weighted mode	17	1.04(0.94, 1.15)	0.43582	0.998837
25608	IDP dMRI ProbtrackX L2 ifo l	WM tract diffusivity	Inverse variance weighted	16	1.10(1.03, 1.18)	0.00563235	0.367288	20.6354	0.148887		-0.00638541	0.324903
25608	IDP dMRI ProbtrackX L2 ifo l	WM tract diffusivity	Weighted median	16	1.11(1.02, 1.21)	0.0205867	0.461833
25608	IDP dMRI ProbtrackX L2 ifo l	WM tract diffusivity	Weighted mode	16	1.13(1.03, 1.25)	0.0242402	0.998837
25608	IDP dMRI ProbtrackX L2 ifo l	WM tract diffusivity	MR Egger	16	1.20(1.01, 1.44)	0.0629651	0.994929
25611	IDP dMRI ProbtrackX L2 ilf r	WM tract diffusivity	Inverse variance weighted	17	1.08(1.00, 1.16)	0.0361314	0.59294	22.7096	0.121721		-0.00879248	0.149184
25611	IDP dMRI ProbtrackX L2 ilf r	WM tract diffusivity	Weighted mode	17	1.12(1.01, 1.23)	0.0401952	0.998837
25611	IDP dMRI ProbtrackX L2 ilf r	WM tract diffusivity	MR Egger	17	1.22(1.03, 1.46)	0.0407203	0.994929
25611	IDP dMRI ProbtrackX L2 ilf r	WM tract diffusivity	Weighted median	17	1.07(0.98, 1.16)	0.111701	0.7773
25618	IDP dMRI ProbtrackX L2 slf r	WM tract diffusivity	Inverse variance weighted	21	1.09(1.03, 1.17)	0.00645244	0.367288	25.3937	0.186781		-0.00829431	0.165646
25618	IDP dMRI ProbtrackX L2 slf r	WM tract diffusivity	MR Egger	21	1.24(1.04, 1.48)	0.0302945	0.994929
25618	IDP dMRI ProbtrackX L2 slf r	WM tract diffusivity	Weighted median	21	1.09(1.01, 1.19)	0.0356924	0.572141
25618	IDP dMRI ProbtrackX L2 slf r	WM tract diffusivity	Weighted mode	21	1.11(0.98, 1.25)	0.113702	0.998837
25620	IDP dMRI ProbtrackX L2 str r	WM tract diffusivity	Inverse variance weighted	19	1.08(1.02, 1.15)	0.0096355	0.412721	17.4487	0.492488		-0.0132005	0.0547814
25620	IDP dMRI ProbtrackX L2 str r	WM tract diffusivity	MR Egger	19	1.34(1.09, 1.66)	0.0144743	0.994929
25620	IDP dMRI ProbtrackX L2 str r	WM tract diffusivity	Weighted median	19	1.11(1.02, 1.21)	0.0183119	0.461833
25620	IDP dMRI ProbtrackX L2 str r	WM tract diffusivity	Weighted mode	19	1.15(1.02, 1.31)	0.0415759	0.998837
25634	IDP dMRI ProbtrackX L3 fmi	WM tract diffusivity	Inverse variance weighted	18	1.07(1.02, 1.14)	0.0122313	0.424981	16.6854	0.475871		-0.00588643	0.304375
25634	IDP dMRI ProbtrackX L3 fmi	WM tract diffusivity	Weighted median	18	1.09(1.01, 1.18)	0.0227525	0.477059
25634	IDP dMRI ProbtrackX L3 fmi	WM tract diffusivity	Weighted mode	18	1.11(1.01, 1.21)	0.0484624	0.998837
25634	IDP dMRI ProbtrackX L3 fmi	WM tract diffusivity	MR Egger	18	1.16(0.99, 1.36)	0.0798568	0.994929
25635	IDP dMRI ProbtrackX L3 ifo l	WM tract diffusivity	Weighted median	17	1.10(1.01, 1.19)	0.0195914	0.461833
25635	IDP dMRI ProbtrackX L3 ifo l	WM tract diffusivity	Inverse variance weighted	17	1.07(1.01, 1.13)	0.0250334	0.548373	12.5518	0.7052		-0.00695111	0.186244
25635	IDP dMRI ProbtrackX L3 ifo l	WM tract diffusivity	Weighted mode	17	1.12(1.01, 1.24)	0.0408171	0.998837
25635	IDP dMRI ProbtrackX L3 ifo l	WM tract diffusivity	MR Egger	17	1.17(1.02, 1.34)	0.0445299	0.994929
25636	IDP dMRI ProbtrackX L3 ifo r	WM tract diffusivity	Inverse variance weighted	18	1.09(1.03, 1.15)	0.00435961	0.356159	18.2126	0.375549		-0.00513195	0.322298
25636	IDP dMRI ProbtrackX L3 ifo r	WM tract diffusivity	Weighted median	18	1.10(1.01, 1.19)	0.0257505	0.513091
25636	IDP dMRI ProbtrackX L3 ifo r	WM tract diffusivity	Weighted mode	18	1.12(1.02, 1.23)	0.0322779	0.998837
25636	IDP dMRI ProbtrackX L3 ifo r	WM tract diffusivity	MR Egger	18	1.16(1.01, 1.34)	0.050952	0.994929
25637	IDP dMRI ProbtrackX L3 ilf l	WM tract diffusivity	Weighted median	15	1.11(1.02, 1.20)	0.016074	0.461833
25637	IDP dMRI ProbtrackX L3 ilf l	WM tract diffusivity	Weighted mode	15	1.13(1.03, 1.23)	0.0207653	0.998837
25637	IDP dMRI ProbtrackX L3 ilf l	WM tract diffusivity	Inverse variance weighted	15	1.08(1.01, 1.16)	0.0305391	0.587592	19.3241	0.152931		-0.00322724	0.609856
25637	IDP dMRI ProbtrackX L3 ilf l	WM tract diffusivity	MR Egger	15	1.13(0.95, 1.33)	0.19642	0.994929
25638	IDP dMRI ProbtrackX L3 ilf r	WM tract diffusivity	Weighted mode	17	1.13(1.03, 1.24)	0.0210171	0.998837
25638	IDP dMRI ProbtrackX L3 ilf r	WM tract diffusivity	Inverse variance weighted	17	1.07(1.01, 1.13)	0.0233851	0.531884	16.8786	0.393492		-0.00739819	0.152895
25638	IDP dMRI ProbtrackX L3 ilf r	WM tract diffusivity	MR Egger	17	1.19(1.03, 1.37)	0.0364288	0.994929
25638	IDP dMRI ProbtrackX L3 ilf r	WM tract diffusivity	Weighted median	17	1.08(1.00, 1.16)	0.0582632	0.706247
25641	IDP dMRI ProbtrackX L3 ml r	WM tract diffusivity	Inverse variance weighted	6	1.14(1.01, 1.29)	0.034877	0.59294	2.22126	0.817759		-0.00338128	0.781781
25641	IDP dMRI ProbtrackX L3 ml r	WM tract diffusivity	Weighted median	6	1.11(0.96, 1.29)	0.155212	0.81363
25641	IDP dMRI ProbtrackX L3 ml r	WM tract diffusivity	MR Egger	6	1.21(0.82, 1.79)	0.399064	0.994929
25641	IDP dMRI ProbtrackX L3 ml r	WM tract diffusivity	Weighted mode	6	1.10(0.89, 1.37)	0.412756	0.998837
25642	IDP dMRI ProbtrackX L3 ptr l	WM tract diffusivity	Inverse variance weighted	7	1.19(1.06, 1.34)	0.00315368	0.333734	10.0636	0.121998		0.00113646	0.927637
25642	IDP dMRI ProbtrackX L3 ptr l	WM tract diffusivity	Weighted median	7	1.20(1.05, 1.36)	0.00538525	0.384258
25642	IDP dMRI ProbtrackX L3 ptr l	WM tract diffusivity	Weighted mode	7	1.19(1.04, 1.36)	0.0400305	0.998837
25642	IDP dMRI ProbtrackX L3 ptr l	WM tract diffusivity	MR Egger	7	1.17(0.85, 1.63)	0.38029	0.994929
25647	IDP dMRI ProbtrackX L3 str r	WM tract diffusivity	Inverse variance weighted	13	1.08(1.01, 1.17)	0.0269253	0.552607	8.74457	0.724579		-0.00720825	0.328933
25647	IDP dMRI ProbtrackX L3 str r	WM tract diffusivity	MR Egger	13	1.21(0.97, 1.52)	0.122752	0.994929
25647	IDP dMRI ProbtrackX L3 str r	WM tract diffusivity	Weighted median	13	1.06(0.96, 1.16)	0.263094	0.878259
25647	IDP dMRI ProbtrackX L3 str r	WM tract diffusivity	Weighted mode	13	1.03(0.89, 1.20)	0.669637	0.998837
25649	IDP dMRI ProbtrackX L3 unc r	WM tract diffusivity	Weighted median	11	1.13(1.03, 1.24)	0.0117659	0.416678
25649	IDP dMRI ProbtrackX L3 unc r	WM tract diffusivity	Inverse variance weighted	11	1.09(1.02, 1.16)	0.0133731	0.43902	9.91502	0.447981		-0.00985748	0.150582
25649	IDP dMRI ProbtrackX L3 unc r	WM tract diffusivity	Weighted mode	11	1.14(1.03, 1.27)	0.0319169	0.998837
25649	IDP dMRI ProbtrackX L3 unc r	WM tract diffusivity	MR Egger	11	1.23(1.04, 1.45)	0.0386431	0.994929
25516	IDP dMRI ProbtrackX MD ar r	WM tract diffusivity	Inverse variance weighted	7	1.10(1.00, 1.21)	0.0480232	0.598079	3.43664	0.752379		-0.0062755	0.584807
25516	IDP dMRI ProbtrackX MD ar r	WM tract diffusivity	Weighted median	7	1.12(1.00, 1.27)	0.057823	0.706247
25516	IDP dMRI ProbtrackX MD ar r	WM tract diffusivity	Weighted mode	7	1.17(1.00, 1.36)	0.103971	0.998837
25516	IDP dMRI ProbtrackX MD ar r	WM tract diffusivity	MR Egger	7	1.20(0.88, 1.63)	0.297922	0.994929
25519	IDP dMRI ProbtrackX MD cgc l	WM tract diffusivity	Weighted median	15	1.13(1.03, 1.23)	0.00634565	0.384258
25519	IDP dMRI ProbtrackX MD cgc l	WM tract diffusivity	Inverse variance weighted	15	1.09(1.02, 1.16)	0.00767506	0.388498	9.61511	0.789747		-0.00665322	0.226509
25519	IDP dMRI ProbtrackX MD cgc l	WM tract diffusivity	Weighted mode	15	1.14(1.04, 1.25)	0.0174721	0.998837
25519	IDP dMRI ProbtrackX MD cgc l	WM tract diffusivity	MR Egger	15	1.19(1.02, 1.39)	0.0455145	0.994929
25520	IDP dMRI ProbtrackX MD cgc r	WM tract diffusivity	Inverse variance weighted	12	1.09(1.03, 1.17)	0.00666818	0.367288	11.4008	0.410324		-0.0060445	0.286638
25520	IDP dMRI ProbtrackX MD cgc r	WM tract diffusivity	Weighted median	12	1.12(1.02, 1.21)	0.0117834	0.416678
25520	IDP dMRI ProbtrackX MD cgc r	WM tract diffusivity	Weighted mode	12	1.12(1.02, 1.23)	0.0389966	0.998837
25520	IDP dMRI ProbtrackX MD cgc r	WM tract diffusivity	MR Egger	12	1.18(1.02, 1.37)	0.0528298	0.994929
25525	IDP dMRI ProbtrackX MD fma	WM tract diffusivity	Inverse variance weighted	13	1.09(1.00, 1.19)	0.0424783	0.597418	15.2787	0.226547		-0.000181204	0.985879
25525	IDP dMRI ProbtrackX MD fma	WM tract diffusivity	Weighted median	13	1.09(0.97, 1.23)	0.128161	0.807102
25525	IDP dMRI ProbtrackX MD fma	WM tract diffusivity	Weighted mode	13	1.23(0.94, 1.61)	0.157043	0.998837
25525	IDP dMRI ProbtrackX MD fma	WM tract diffusivity	MR Egger	13	1.09(0.79, 1.51)	0.596132	0.994929
25527	IDP dMRI ProbtrackX MD ifo l	WM tract diffusivity	Weighted median	16	1.11(1.03, 1.21)	0.00938302	0.414892
25527	IDP dMRI ProbtrackX MD ifo l	WM tract diffusivity	Weighted mode	16	1.13(1.04, 1.23)	0.0145194	0.998837
25527	IDP dMRI ProbtrackX MD ifo l	WM tract diffusivity	Inverse variance weighted	16	1.07(1.00, 1.13)	0.0363959	0.59294	13.0613	0.597563		-0.00759329	0.140849
25527	IDP dMRI ProbtrackX MD ifo l	WM tract diffusivity	MR Egger	16	1.18(1.02, 1.35)	0.0365798	0.994929
25528	IDP dMRI ProbtrackX MD ifo r	WM tract diffusivity	Weighted mode	13	1.13(1.03, 1.24)	0.0243116	0.998837
25528	IDP dMRI ProbtrackX MD ifo r	WM tract diffusivity	Inverse variance weighted	13	1.07(1.01, 1.14)	0.0255174	0.549771	5.4105	0.942845		-0.00755808	0.183981
25528	IDP dMRI ProbtrackX MD ifo r	WM tract diffusivity	MR Egger	13	1.18(1.02, 1.36)	0.0467215	0.994929
25528	IDP dMRI ProbtrackX MD ifo r	WM tract diffusivity	Weighted median	13	1.08(1.00, 1.18)	0.0508588	0.671404
25530	IDP dMRI ProbtrackX MD ilf r	WM tract diffusivity	Weighted mode	20	1.13(1.03, 1.25)	0.0183815	0.998837
25530	IDP dMRI ProbtrackX MD ilf r	WM tract diffusivity	MR Egger	20	1.17(1.01, 1.36)	0.0448591	0.994929
25530	IDP dMRI ProbtrackX MD ilf r	WM tract diffusivity	Inverse variance weighted	20	1.06(1.00, 1.12)	0.0456032	0.597418	9.13501	0.971169		-0.00700837	0.147288
25530	IDP dMRI ProbtrackX MD ilf r	WM tract diffusivity	Weighted median	20	1.06(0.99, 1.14)	0.115615	0.782473
25534	IDP dMRI ProbtrackX MD ptr l	WM tract diffusivity	Inverse variance weighted	6	1.21(1.07, 1.36)	0.00222128	0.333734	7.81601	0.166671		0.00137672	0.909633
25534	IDP dMRI ProbtrackX MD ptr l	WM tract diffusivity	Weighted median	6	1.18(1.04, 1.34)	0.00869923	0.404451
25534	IDP dMRI ProbtrackX MD ptr l	WM tract diffusivity	Weighted mode	6	1.19(1.04, 1.37)	0.0508641	0.998837
25534	IDP dMRI ProbtrackX MD ptr l	WM tract diffusivity	MR Egger	6	1.18(0.86, 1.63)	0.35417	0.994929
25536	IDP dMRI ProbtrackX MD slf l	WM tract diffusivity	Inverse variance weighted	19	1.11(1.04, 1.17)	0.000876809	0.242674	17.6256	0.48056		-0.0106325	0.0977269
25536	IDP dMRI ProbtrackX MD slf l	WM tract diffusivity	MR Egger	19	1.29(1.07, 1.55)	0.0142882	0.994929
25536	IDP dMRI ProbtrackX MD slf l	WM tract diffusivity	Weighted median	19	1.11(1.02, 1.21)	0.017575	0.461833
25536	IDP dMRI ProbtrackX MD slf l	WM tract diffusivity	Weighted mode	19	1.16(1.03, 1.32)	0.0255908	0.998837
25538	IDP dMRI ProbtrackX MD str l	WM tract diffusivity	Inverse variance weighted	14	1.12(1.04, 1.21)	0.00457336	0.356159	14.8456	0.317092		-0.0171344	0.0674796
25538	IDP dMRI ProbtrackX MD str l	WM tract diffusivity	MR Egger	14	1.47(1.12, 1.93)	0.0179077	0.994929
25538	IDP dMRI ProbtrackX MD str l	WM tract diffusivity	Weighted median	14	1.08(0.98, 1.19)	0.129378	0.807102
25538	IDP dMRI ProbtrackX MD str l	WM tract diffusivity	Weighted mode	14	1.03(0.85, 1.23)	0.794859	0.998837
25539	IDP dMRI ProbtrackX MD str r	WM tract diffusivity	Weighted median	14	1.16(1.05, 1.28)	0.00492131	0.384258
25539	IDP dMRI ProbtrackX MD str r	WM tract diffusivity	Inverse variance weighted	14	1.12(1.03, 1.22)	0.008358	0.390547	18.7163	0.132164		-0.00833491	0.330606
25539	IDP dMRI ProbtrackX MD str r	WM tract diffusivity	Weighted mode	14	1.17(1.03, 1.34)	0.0348161	0.998837
25539	IDP dMRI ProbtrackX MD str r	WM tract diffusivity	MR Egger	14	1.28(0.98, 1.66)	0.0944872	0.994929
25540	IDP dMRI ProbtrackX MD unc l	WM tract diffusivity	Weighted median	8	1.13(1.02, 1.25)	0.0142343	0.452117
25540	IDP dMRI ProbtrackX MD unc l	WM tract diffusivity	Inverse variance weighted	8	1.09(1.01, 1.18)	0.030827	0.588061	8.76062	0.270303		-0.0114287	0.229008
25540	IDP dMRI ProbtrackX MD unc l	WM tract diffusivity	Weighted mode	8	1.15(1.03, 1.29)	0.0452502	0.998837
25540	IDP dMRI ProbtrackX MD unc l	WM tract diffusivity	MR Egger	8	1.25(1.01, 1.53)	0.0823078	0.994929
25541	IDP dMRI ProbtrackX MD unc r	WM tract diffusivity	Weighted median	19	1.11(1.03, 1.21)	0.00683592	0.384258
25541	IDP dMRI ProbtrackX MD unc r	WM tract diffusivity	Inverse variance weighted	19	1.09(1.02, 1.16)	0.0124022	0.424981	27.0029	0.0789402		-0.00593352	0.345161
25541	IDP dMRI ProbtrackX MD unc r	WM tract diffusivity	Weighted mode	19	1.12(1.01, 1.25)	0.053401	0.998837
25541	IDP dMRI ProbtrackX MD unc r	WM tract diffusivity	MR Egger	19	1.18(0.99, 1.42)	0.085394	0.994929
25549	IDP dMRI ProbtrackX MO cgh r	WM tract MO	Inverse variance weighted	5	0.86(0.76, 0.98)	0.0285008	0.569317	3.93272	0.415188		-0.00524873	0.894158
25549	IDP dMRI ProbtrackX MO cgh r	WM tract MO	Weighted median	5	0.88(0.74, 1.05)	0.152629	0.812996
25549	IDP dMRI ProbtrackX MO cgh r	WM tract MO	Weighted mode	5	0.89(0.72, 1.12)	0.384776	0.998837
25549	IDP dMRI ProbtrackX MO cgh r	WM tract MO	MR Egger	5	0.95(0.26, 3.48)	0.941742	0.994929
25684	IDP dMRI ProbtrackX OD cgh r	WM tract OD	Weighted median	4	1.29(1.06, 1.57)	0.0106545	0.416678
25684	IDP dMRI ProbtrackX OD cgh r	WM tract OD	Inverse variance weighted	4	1.24(1.00, 1.52)	0.0457093	0.597418	5.53118	0.136785		-0.00581028	0.901394
25684	IDP dMRI ProbtrackX OD cgh r	WM tract OD	Weighted mode	4	1.33(0.98, 1.81)	0.160305	0.998837
25684	IDP dMRI ProbtrackX OD cgh r	WM tract OD	MR Egger	4	1.38(0.29, 6.49)	0.723492	0.994929
25698	IDP dMRI ProbtrackX OD slf l	WM tract OD	Inverse variance weighted	14	0.92(0.86, 0.99)	0.0194345	0.520929	11.4559	0.572686		0.000414855	0.963067
25698	IDP dMRI ProbtrackX OD slf l	WM tract OD	Weighted median	14	0.92(0.83, 1.01)	0.0823244	0.740701
25698	IDP dMRI ProbtrackX OD slf l	WM tract OD	Weighted mode	14	0.91(0.80, 1.05)	0.209089	0.998837
25698	IDP dMRI ProbtrackX OD slf l	WM tract OD	MR Egger	14	0.92(0.71, 1.18)	0.514066	0.994929
25073	IDP dMRI TBSS FA Anterior limb of internal capsule L	WM tract FA	MR Egger	11	0.65(0.47, 0.91)	0.0343014	0.994929
25073	IDP dMRI TBSS FA Anterior limb of internal capsule L	WM tract FA	Inverse variance weighted	11	0.92(0.84, 0.99)	0.0352444	0.59294	8.48526	0.581548		0.0205915	0.0719685
25073	IDP dMRI TBSS FA Anterior limb of internal capsule L	WM tract FA	Weighted median	11	0.93(0.83, 1.04)	0.196251	0.830366
25073	IDP dMRI TBSS FA Anterior limb of internal capsule L	WM tract FA	Weighted mode	11	0.98(0.81, 1.19)	0.847321	0.998837
25072	IDP dMRI TBSS FA Anterior limb of internal capsule R	WM tract FA	Inverse variance weighted	11	0.89(0.82, 0.97)	0.00756358	0.388498	8.75146	0.555842		0.00110152	0.893357
25072	IDP dMRI TBSS FA Anterior limb of internal capsule R	WM tract FA	Weighted median	11	0.88(0.79, 0.99)	0.0298237	0.549853
25072	IDP dMRI TBSS FA Anterior limb of internal capsule R	WM tract FA	Weighted mode	11	0.87(0.73, 1.05)	0.171145	0.998837
25072	IDP dMRI TBSS FA Anterior limb of internal capsule R	WM tract FA	MR Egger	11	0.88(0.68, 1.13)	0.336139	0.994929
25070	IDP dMRI TBSS FA Cerebral peduncle R	WM tract FA	Inverse variance weighted	12	0.92(0.84, 1.00)	0.0437572	0.597418	12.2489	0.34523		0.0128607	0.313827
25070	IDP dMRI TBSS FA Cerebral peduncle R	WM tract FA	Weighted median	12	0.90(0.80, 1.01)	0.083718	0.740701
25070	IDP dMRI TBSS FA Cerebral peduncle R	WM tract FA	MR Egger	12	0.73(0.48, 1.11)	0.177412	0.994929
25070	IDP dMRI TBSS FA Cerebral peduncle R	WM tract FA	Weighted mode	12	0.89(0.76, 1.06)	0.215739	0.998837
25061	IDP dMRI TBSS FA Fornix	WM tract FA	Weighted median	10	0.86(0.76, 0.97)	0.010741	0.416678
25061	IDP dMRI TBSS FA Fornix	WM tract FA	Inverse variance weighted	10	0.91(0.83, 0.99)	0.027326	0.552607	8.37946	0.496404		0.0157656	0.205718
25061	IDP dMRI TBSS FA Fornix	WM tract FA	Weighted mode	10	0.84(0.71, 1.00)	0.0809062	0.998837
25061	IDP dMRI TBSS FA Fornix	WM tract FA	MR Egger	10	0.72(0.51, 1.01)	0.0939537	0.994929
25067	IDP dMRI TBSS FA Inferior cerebellar peduncle L	WM tract FA	Weighted median	8	0.82(0.72, 0.94)	0.00444359	0.384258
25067	IDP dMRI TBSS FA Inferior cerebellar peduncle L	WM tract FA	Inverse variance weighted	8	0.87(0.78, 0.96)	0.00493056	0.362044	4.60095	0.70853		0.0137733	0.264288
25067	IDP dMRI TBSS FA Inferior cerebellar peduncle L	WM tract FA	Weighted mode	8	0.81(0.67, 0.97)	0.0583427	0.998837
25067	IDP dMRI TBSS FA Inferior cerebellar peduncle L	WM tract FA	MR Egger	8	0.69(0.47, 1.01)	0.10265	0.994929
25085	IDP dMRI TBSS FA Posterior thalamic radiation L	WM tract FA	Weighted median	16	0.88(0.80, 0.96)	0.0070945	0.384258
25085	IDP dMRI TBSS FA Posterior thalamic radiation L	WM tract FA	Inverse variance weighted	16	0.90(0.83, 0.97)	0.00745358	0.388498	20.6604	0.148036		0.0104578	0.204275
25085	IDP dMRI TBSS FA Posterior thalamic radiation L	WM tract FA	Weighted mode	16	0.84(0.74, 0.97)	0.0270284	0.998837
25085	IDP dMRI TBSS FA Posterior thalamic radiation L	WM tract FA	MR Egger	16	0.77(0.61, 0.98)	0.0493507	0.994929
25060	IDP dMRI TBSS FA Splenium of corpus callosum	WM tract FA	Inverse variance weighted	19	0.94(0.89, 0.99)	0.0302898	0.585929	15.284	0.642384		0.00818499	0.147486
25060	IDP dMRI TBSS FA Splenium of corpus callosum	WM tract FA	MR Egger	19	0.84(0.71, 0.98)	0.042638	0.994929
25060	IDP dMRI TBSS FA Splenium of corpus callosum	WM tract FA	Weighted median	19	0.93(0.85, 1.01)	0.0719608	0.723062
25060	IDP dMRI TBSS FA Splenium of corpus callosum	WM tract FA	Weighted mode	19	0.95(0.85, 1.06)	0.362004	0.998837
25360	IDP dMRI TBSS ICVF Anterior limb of internal capsule R	WM tract ICVF	Inverse variance weighted	18	0.94(0.88, 1.00)	0.0476619	0.598079	22.0815	0.181605		0.00609105	0.330221
25360	IDP dMRI TBSS ICVF Anterior limb of internal capsule R	WM tract ICVF	MR Egger	18	0.87(0.73, 1.03)	0.115057	0.994929
25360	IDP dMRI TBSS ICVF Anterior limb of internal capsule R	WM tract ICVF	Weighted median	18	0.96(0.89, 1.04)	0.349228	0.917463
25360	IDP dMRI TBSS ICVF Anterior limb of internal capsule R	WM tract ICVF	Weighted mode	18	0.96(0.84, 1.09)	0.520028	0.998837
25377	IDP dMRI TBSS ICVF External capsule L	WM tract ICVF	Weighted median	17	0.88(0.81, 0.95)	0.00188232	0.327192
25377	IDP dMRI TBSS ICVF External capsule L	WM tract ICVF	Inverse variance weighted	17	0.91(0.86, 0.97)	0.00253153	0.333734	17.1641	0.375054		0.00391622	0.39993
25377	IDP dMRI TBSS ICVF External capsule L	WM tract ICVF	Weighted mode	17	0.87(0.80, 0.95)	0.00503199	0.998837
25377	IDP dMRI TBSS ICVF External capsule L	WM tract ICVF	MR Egger	17	0.87(0.77, 0.99)	0.045204	0.994929
25382	IDP dMRI TBSS ICVF Fornix cres+Stria terminalis R	WM tract ICVF	Weighted median	14	0.90(0.84, 0.97)	0.00776509	0.384258
25382	IDP dMRI TBSS ICVF Fornix cres+Stria terminalis R	WM tract ICVF	Inverse variance weighted	14	0.93(0.88, 0.98)	0.0100958	0.419493	13.2416	0.429329		0.0078849	0.220471
25382	IDP dMRI TBSS ICVF Fornix cres+Stria terminalis R	WM tract ICVF	Weighted mode	14	0.89(0.81, 0.98)	0.0306192	0.998837
25382	IDP dMRI TBSS ICVF Fornix cres+Stria terminalis R	WM tract ICVF	MR Egger	14	0.85(0.74, 0.98)	0.0499905	0.994929
25354	IDP dMRI TBSS ICVF Inferior cerebellar peduncle R	WM tract ICVF	Inverse variance weighted	25	0.93(0.89, 0.98)	0.00286636	0.333734	24.9293	0.409609		0.00476408	0.319857
25354	IDP dMRI TBSS ICVF Inferior cerebellar peduncle R	WM tract ICVF	Weighted median	25	0.91(0.85, 0.97)	0.00762108	0.384258
25354	IDP dMRI TBSS ICVF Inferior cerebellar peduncle R	WM tract ICVF	Weighted mode	25	0.90(0.83, 0.98)	0.0183068	0.998837
[truncated: 6,147 more rows]

## Sheet: Table S3
Table S3 The information of IVs for epilepsy to ten IDPs in forward MR
[truncated: 531 more rows]

## Sheet: Table S4
Table S4 MR analysis of epilepsy with 10 IDPs in inverse analysis.
[truncated: 42 more rows]

[truncated: 7 more sheets: Table S5, Table S6, Table S7, Table S8, Table S9, TableS10, Table S11]
